# Supplementary material for: Between‐year and spatial variation in body condition across the breeding cycle in a pelagic seabird, the Red‐billed Tropicbird
Source: Ecol Evol. 2023 Dec 27;13(12):e10743. doi: 10.1002/ece3.10743 (PMC10752250; doi:10.1002/ece3.10743)
Supplement: Supplementary file 1 — Data S1. [file ECE3-13-e10743-s004.csv]

Date	Time	Ring_Nr	ActivityCode	Waypoint	Sex	Weight
21/08/2013	12:45:00	FB44757	CHICK REARING	RBTB13416	F	655
21/08/2013	13:10:00	FB44758	INCUBATING	RBTB13411	M	740
21/08/2013	13:36:00	FB44759	CHICK REARING	RBTB13413	M	735
21/08/2013	14:15:00	FB44760	CHICK REARING	RBTB13402	F	625
21/08/2013	14:30:00	FB44761	INCUBATING	RBTB13401	M	725
22/08/2013	15:50:00	FB44763	INCUBATING	RBTB13404	F	705
22/08/2013	16:05:00	FB44764	INCUBATING	RBTB13406	M	655
23/08/2013	13:25:00	FB44755	CHICK REARING	RBTB13419	M	605
23/08/2013	13:05:00	FB44765	INCUBATING	RBTB13414	M	875
23/08/2013	14:10:00	FB44766	CHICK REARING	RBTB13402	M	720
23/08/2013	14:20:00	FB44767	INCUBATING	RBTB13401	F	695
23/08/2013	14:55:00	FB44768	INCUBATING	RBTB13406	F	825
25/08/2013	10:45:00	EW40553	CHICK REARING	RBTB13417	F	650
25/08/2013	10:35:00	FB44770	CHICK REARING	RBTB13417	M	650
25/08/2013	10:50:00	FB44771	INCUBATING	RBTB13411	F	770
25/08/2013	11:17:00	FB44772	CHICK REARING	RBTB13419	F	810
27/08/2013	14:40:00	FB44755	CHICK REARING	RBTB13419	M	660
27/08/2013	14:15:00	FB44774	CHICK REARING	RBTB13416	M	850
28/08/2013	12:26:00	FB44763	INCUBATING	RBTB13404	F	600
28/08/2013	12:08:00	FB44776	INCUBATING	RBTB13409	F	750
29/08/2013	07:48:00	FB44759	CHICK REARING	RBTB13413	M	790
29/08/2013	09:48:00	FB44777	INCUBATING	RBTB13404	M	780
30/08/2013	10:45:00	FB44764	INCUBATING	RBTB13406	M	800
30/08/2013	09:50:00	FB44779	NONBREEDING	RBTB13408	M	720
30/08/2013	10:20:00	FB44780	NONBREEDING	RBTB13410	M	725
31/08/2013	14:00:00	FB44781	INCUBATING	RBTB13415	M	700
01/09/2013	17:35:00	FB44761	INCUBATING	RBTB13401	M	805
02/09/2013	13:45:00	FB44758	INCUBATING	RBTB13411	M	810
02/09/2013	14:30:00	FB44783	NONBREEDING	RBTB13410	F	800
02/09/2013	14:40:00	FB44784	INCUBATING	RBTB13409	M	830
03/09/2013	13:25:00	FB44752	CHICK REARING	RBTB13412	M	790
03/09/2013	13:12:00	FB44770	CHICK REARING	RBTB13417	M	640
03/09/2013	12:46:00	FB44777	INCUBATING	RBTB13404	M	670
04/09/2013	10:24:00	FB44768	CHICK REARING	RBTB13406	F	730
04/09/2013	09:30:00	FB44774	CHICK REARING	RBTB13416	M	740
06/09/2013	15:00:00	FB44757	CHICK REARING	RBTB13416	F	685
06/09/2013	16:33:00	FB44763	INCUBATING	RBTB13404	F	750
06/09/2013	15:15:00	FB44785	CHICK REARING	RBTB13417	M	720
06/09/2013	15:20:00	FB44786	CHICK REARING	RBTB13412	F	640
08/09/2013	11:53:00	FB44757	CHICK REARING	RBTB13416	F	635
09/09/2013	09:45:00	EW40558	INCUBATING	RBTB13405	F	765
09/09/2013	13:20:00	FB44752	CHICK REARING	RBTB13412	M	690
09/09/2013	14:25:00	FB44766	CHICK REARING	RBTB13402	M	775
09/09/2013	14:40:00	FB44768	CHICK REARING	RBTB13406	F	705
09/09/2013	14:10:00	FB44783	INCUBATING	RBTB13410	F	620
09/09/2013	09:35:00	FB44787	INCUBATING	RBTB13420	F	750
11/09/2013	12:02:00	EW40559	INCUBATING	RBTB13420	M	710
11/09/2013	15:15:00	FB44763	INCUBATING	RBTB13404	F	670
11/09/2013	15:40:00	FB44768	CHICK REARING	RBTB13406	F	730
11/09/2013	11:50:00	FB44780	INCUBATING	RBTB13410	M	820
13/09/2013	12:15:00	FB44764	CHICK REARING	RBTB13406	M	620
13/09/2013	12:10:00	FB44777	INCUBATING	RBTB13404	M	795
13/09/2013	12:00:00	FB44784	INCUBATING	RBTB13409	M	910
14/09/2013	09:30:00	FB44751	INCUBATING	RBTB13424	F	670
14/09/2013	09:44:00	FB44759	CHICK REARING	RBTB13413	M	620
15/09/2013	14:14:00	EW40556	INCUBATING	RBTB13424	M	805
15/09/2013	14:22:00	FB44786	CHICK REARING	RBTB13412	F	615
16/09/2013	17:35:00	EW40558	INCUBATING	RBTB13405	F	610
16/09/2013	15:05:00	FB44757	CHICK REARING	RBTB13416	F	690
16/09/2013	15:14:00	FB44758	INCUBATING	RBTB13411	M	830
17/09/2013	10:02:00	FB44768	CHICK REARING	RBTB13406	F	800
18/09/2013	09:48:00	FB44766	CHICK REARING	RBTB13402	M	700
18/09/2013	13:44:00	FB44777	INCUBATING	RBTB13404	M	660
19/09/2013	13:35:00	EW40563	INCUBATING	RBTB13405	M	880
19/09/2013	09:11:00	FB44752	CHICK REARING	RBTB13412	M	730
20/09/2013	11:40:00	FB44752	CHICK REARING	RBTB13412	M	680
20/09/2013	13:34:00	FB44777	INCUBATING	RBTB13404	M	650
22/09/2013	09:46:00	FB44763	CHICK REARING	RBTB13404	F	795
22/09/2013	09:20:00	FB44779	NONBREEDING	RBTB13408	M	775
22/09/2013	09:30:00	FB44783	NONBREEDING	RBTB13410	F	725
23/09/2013	12:06:00	FB44771	INCUBATING	RBTB13411	F	765
24/09/2013	15:17:00	FB44786	CHICK REARING	RBTB13412	F	680
25/09/2013	12:08:00	EW40559	INCUBATING	RBTB13420	M	670
25/09/2013	14:10:00	EW40563	INCUBATING	RBTB13405	M	700
25/09/2013	14:25:00	FB44763	CHICK REARING	RBTB13404	F	640
25/09/2013	12:00:00	FB44784	CHICK REARING	RBTB13409	M	800
26/09/2013	17:08:00	FB44751	INCUBATING	RBTB13424	F	610
26/09/2013	13:49:00	FB44752	CHICK REARING	RBTB13412	M	750
26/09/2013	13:35:00	FB44774	CHICK REARING	RBTB13416	M	805
26/09/2013	14:00:00	FB44779	NONBREEDING	RBTB13408	M	710
26/09/2013	14:23:00	FB44784	CHICK REARING	RBTB13409	M	800
27/09/2013	12:00:00	EW40556	INCUBATING	RBTB13424	M	880
27/09/2013	12:50:00	EW40565	NONBREEDING	RBTB13410	M	750
27/09/2013	12:00:00	FB44774	CHICK REARING	RBTB13416	M	720
27/09/2013	15:25:00	FB44776	CHICK REARING	RBTB13409	F	740
27/09/2013	12:45:00	FB44783	NONBREEDING	RBTB13410	F	620
28/09/2013	08:50:00	FB44780	NONBREEDING	RBTB13410	M	700
30/09/2013	15:30:00	EW40558	INCUBATING	RBTB13405	F	720
30/09/2013	15:40:00	FB44777	CHICK REARING	RBTB13404	M	710
30/09/2013	14:58:00	FB44786	CHICK REARING	RBTB13412	F	580
02/10/2013	14:47:00	FB44777	CHICK REARING	RBTB13404	M	650
02/10/2013	17:30:00	FB44784	CHICK REARING	RBTB13409	M	750
03/10/2013	12:12:00	EW40556	INCUBATING	RBTB13424	M	680
03/10/2013	11:00:00	FB44760	CHICK REARING	RBTB13402	F	730
03/10/2013	10:55:00	FB44787	INCUBATING	RBTB13420	F	760
04/10/2013	11:05:00	EW40559	INCUBATING	RBTB13420	M	730
04/10/2013	10:25:00	FB44751	INCUBATING	RBTB13424	F	740
04/10/2013	13:40:00	FB44771	CHICK REARING	RBTB13411	F	730
04/10/2013	14:05:00	FB44777	CHICK REARING	RBTB13404	M	660
05/10/2013	09:45:00	FB44763	CHICK REARING	RBTB13404	F	760
05/10/2013	12:28:00	FB44763	CHICK REARING	RBTB13404	F	750
05/10/2013	08:35:00	FB44766	CHICK REARING	RBTB13402	M	800
05/10/2013	12:04:00	FB44776	CHICK REARING	RBTB13409	F	630
07/10/2013	11:12:00	FB44759	CHICK REARING	RBTB13413	M	730
09/10/2013	14:03:00	FB44777	CHICK REARING	RBTB13404	M	670
09/10/2013	13:45:00	FB44784	CHICK REARING	RBTB13409	M	750
10/10/2013	13:55:00	FB44751	INCUBATING	RBTB13424	F	600
10/10/2013	11:20:00	FB44771	CHICK REARING	RBTB13411	F	735
10/10/2013	14:05:00	FB44771	CHICK REARING	RBTB13411	F	680
12/10/2013	10:20:00	EW40563	NONBREEDING	RBTB13405	M	690
12/10/2013	09:50:00	FB44752	CHICK REARING	RBTB13412	M	560
13/10/2013	08:15:00	EW40556	INCUBATING	RBTB13424	M	760
13/10/2013	09:10:00	EW40559	CHICK REARING	RBTB13420	M	750
19/10/2013	08:57:00	EW40563	NONBREEDING	RBTB13405	M	750
20/10/2013	09:15:00	EW40556	INCUBATING	RBTB13424	M	595
20/10/2013	10:09:00	FB44766	CHICK REARING	RBTB13402	M	680
20/10/2013	09:44:00	FB44779	NONBREEDING	RBTB13425	M	680
20/10/2013	10:00:00	FB44783	NONBREEDING	RBTB13410	F	700
21/10/2013	14:12:00	FB44752	CHICK REARING	RBTB13412	M	900
21/10/2013	15:05:00	FB44761	NONBREEDING	RBTB13423	M	770
22/10/2013	09:45:00	FB44776	CHICK REARING	RBTB13409	F	670
24/10/2013	09:26:00	FB44751	INCUBATING	RBTB13424	F	680
24/10/2013	10:30:00	FB44760	CHICK REARING	RBTB13402	F	690
24/10/2013	10:38:00	FB44777	NONBREEDING	RBTB13404	M	660
24/10/2013	10:13:00	FB44780	PREBREEDING	RBTB13410	M	820
24/10/2013	10:21:00	FB44784	NONBREEDING	RBTB13409	M	820
25/10/2013	11:09:00	EW40565	NONBREEDING	RBTB13409	M	700
25/10/2013	10:40:00	FB44785	NONBREEDING	RBTB13417	M	715
25/10/2013	11:23:00	FB44787	CHICK REARING	RBTB13420	F	850
27/10/2013	08:05:00	FB44759	NONBREEDING	RBTB13413	M	670
30/10/2013	10:40:00	FB44779	NONBREEDING	RBTB13425	M	710
01/11/2013	10:45:00	FB44761	INCUBATING	RBTB13423	M	620
03/11/2013	07:52:00	FB44767	INCUBATING	RBTB13423	F	735
03/11/2013	07:45:00	FB44783	INCUBATING	RBTB13410	F	710
04/11/2013	11:23:00	FB44751	NONBREEDING	RBTB13424	F	660
04/11/2013	11:34:00	FB44785	NONBREEDING	RBTB13417	M	715
05/11/2013	10:15:00	EW40565	NONBREEDING	RBTB13420	M	710
07/11/2013	10:30:00	FB44777	NONBREEDING	RBTB13404	M	690
07/11/2013	10:25:00	FB44787	CHICK REARING	RBTB13420	F	710
08/11/2013	09:30:00	EW40556	NONBREEDING	RBTB13424	M	750
09/11/2013	08:48:00	EW40559	NONBREEDING	RBTB13420	M	790
11/11/2013	11:38:00	EW40565	NONBREEDING	RBTB13410	M	730
12/11/2013	10:24:00	FB44780	INCUBATING	RBTB13410	M	730
15/11/2013	12:05:00	FB44783	INCUBATING	RBTB13410	F	680
18/11/2013	13:25:00	FB44751	NONBREEDING	RBTB13424	F	690
18/11/2013	13:30:00	FB44758	INCUBATING	RBTB13415	M	805
18/11/2013	14:45:00	FB44767	INCUBATING	RBTB13423	F	790
18/11/2013	13:50:00	FB44800	NONBREEDING	RBTB13414	F	680
18/11/2013	14:10:00	FB45001	NONBREEDING	RBTB13435	M	730
18/11/2013	14:35:00	FB45002	PREBREEDING	RBTB13405	M	790
19/11/2013	16:20:00	FB45002	INCUBATING	RBTB13405	M	720
19/11/2013	15:53:00	FB45004	NONBREEDING	RBTB13411	F	600
20/11/2013	14:25:00	FB45005	NONBREEDING	RBTB13417	F	690
22/11/2013	11:17:00	FB44780	INCUBATING	RBTB13410	M	780
22/11/2013	10:35:00	FB45004	NONBREEDING	RBTB13411	F	680
25/11/2013	14:10:00	FB45001	NONBREEDING	RBTB13411	M	800
26/11/2013	14:20:00	FB44761	INCUBATING	RBTB13423	M	900
26/11/2013	14:00:00	FB44783	INCUBATING	RBTB13410	F	760
26/11/2013	14:20:00	FB45004	NONBREEDING	RBTB13411	F	640
26/11/2013	14:06:00	FB45006	INCUBATING	RBTB13405	F	750
29/11/2013	11:50:00	FB45031	NONBREEDING	RBTB13415	F	710
29/11/2013	12:20:00	FB45032	NONBREEDING	RBTB13414	M	755
02/12/2013	14:30	FB44767	INCUBATING	RBTB13423	F	720
02/12/2013	15:05	FB44780	INCUBATING	RBTB13410	M	810
02/12/2013	12:40:00	FB44785	NONBREEDING	RBTB13417	M	760
02/12/2013	15:20:00	FB45008	NONBREEDING	RBTB13407	F	700
02/12/2013	15:25:00	FB45009	NONBREEDING	RBTB13407	M	710
04/12/2013	14:57:00	FB45002	INCUBATING	RBTB13405	M	850
04/12/2013	18:34:00	FB45021	INCUBATING	EGIOVN	F	670
05/12/2013	13:24:00	FB44785	NONBREEDING	RBTB13417	M	740
05/12/2013	14:03:00	FB45008	NONBREEDING	RBTB13407	F	700
06/12/2013	12:55:00	FB45005	NONBREEDING	RBTB13417	F	600
06/12/2013	13:38:00	FB45008	NONBREEDING	RBTB13402	F	650
06/12/2013	13:38:00	FB45009	NONBREEDING	RBTB13402	M	700
06/12/2013	13:00:00	FB45033	NONBREEDING	RBTB13413	F	700
09/12/2013	14:10:00	FB44780	NONBREEDING	RBTB13416	M	750
09/12/2013	15:00:00	FB44785	NONBREEDING	RBTB13417	M	760
11/12/2013	14:24:00	FB44783	CHICK REARING	RBTB13410	F	585
12/12/2013	15:32:00	FB45006	INCUBATING	RBTB13405	F	740
16/12/2013	15:30:00	FB44751	INCUBATING	RBTB13424	F	695
20/12/2013	11:50:00	FB44780	NONBREEDING	RBTB13410	M	770
20/12/2013	12:00:00	FB45002	INCUBATING	RBTB13405	M	760
20/12/2013	11:25:00	FB45004	INCUBATING	RBTB13411	F	630
26/08/2014	09:35:00	EW40556	CHICK REARING	RBTB13424	M	780
26/08/2014	09:35:00	FB44770	INCUBATING	RBTB13417	M	660
26/08/2014	09:35:00	FB44774	CHICK REARING	RBTB13416	M	790
26/08/2014	11:45:00	FB45026	CHICK REARING	RBTB1400A	M	685
27/08/2014	14:35:00	FB44752	INCUBATING	RBTB13419	M	780
27/08/2014	14:00:00	FB44757	CHICK REARING	RBTB13416	F	710
27/08/2014	13:00:00	FB44761	INCUBATING	RBTB13423	M	760
27/08/2014	13:20:00	FB44763	INCUBATING	RBTB13404	F	760
27/08/2014	12:53:00	FB44766	NONBREEDING	RBTB13402	M	680
27/08/2014	13:40:00	FB45028	NONBREEDING	RBTB1400B	M	730
27/08/2014	14:23:00	FB45029	INCUBATING	RBTB13413	F	770
28/08/2014	10:02:00	FB45030	PREBREEDING	RBTB13435	F	850
29/08/2014	10:20:00	EW40553	INCUBATING	RBTB13417	F	710
29/08/2014	11:07:00	FB44760	NONBREEDING	RBTB13402	F	730
29/08/2014	10:33:00	FB45032	NONBREEDING	RBTB13414	M	720
30/08/2014	12:45:00	FB44751	CHICK REARING	RBTB13424	F	680
30/08/2014	14:40:00	FB44767	INCUBATING	RBTB13423	F	750
30/08/2014	14:15:00	FB44780	INCUBATING	RBTB13410	M	760
30/08/2014	14:27:00	FB44784	NONBREEDING	RBTB13405	M	740
30/08/2014	13:00:00	FB44785	NONBREEDING	RBTB1400C	M	740
30/08/2014	13:17:00	FB45036	INCUBATING	RBTB13419	M	810
30/08/2014	13:30:00	FB45037	INCUBATING	RBTB13419	F	740
31/08/2014	13:10:00	FB44777	INCUBATING	RBTB13404	M	780
01/09/2014	10:15:00	EW40556	CHICK REARING	RBTB13424	M	720
01/09/2014	10:53:00	FB44759	INCUBATING	RBTB13413	M	800
01/09/2014	10:37:00	FB45039	INCUBATING	RBTB13435	M	740
03/09/2014	13:20:00	FB44757	NONBREEDING	RBTB13416	F	780
05/09/2014	10:01:00	FB44780	INCUBATING	RBTB13410	M	680
06/09/2014	13:39:00	EW40553	INCUBATING	RBTB13417	F	770
06/09/2014	12:54:00	FB44761	INCUBATING	RBTB13423	M	830
06/09/2014	13:43:00	FB45030	INCUBATING	RBTB13435	F	790
07/09/2014	12:35:00	FB44759	INCUBATING	RBTB13413	M	680
07/09/2014	13:00:00	FB44783	INCUBATING	RBTB13410	F	730
08/09/2014	11:40:00	FB45037	INCUBATING	RBTB13419	F	820
10/09/2014	11:50:00	FB44760	NONBREEDING	RBTB13402	F	610
10/09/2014	11:10:00	FB44770	INCUBATING	RBTB13417	M	680
10/09/2014	10:50:00	FB45011	NONBREEDING	RBTB13424	M	800
10/09/2014	11:20:00	FB45029	INCUBATING	RBTB13413	F	780
11/09/2014	16:15:00	EW40566	PREBREEDING	RBTB13408	F	750
11/09/2014	15:35:00	FB44767	INCUBATING	RBTB13423	F	780
11/09/2014	16:10:00	FB45012	NONBREEDING	RBTB13414	F	750
12/09/2014	11:25:00	FB44763	INCUBATING	RBTB13404	F	730
12/09/2014	11:15:00	FB44767	INCUBATING	RBTB13423	F	760
13/09/2014	12:55:00	FB44770	INCUBATING	RBTB13417	M	670
13/09/2014	13:15:00	FB44779	INCUBATING	RBTB13408	M	790
13/09/2014	13:00:00	FB44785	NONBREEDING	RBTB13422	M	750
13/09/2014	12:40:00	FB45011	NONBREEDING	RBTB13416	M	840
13/09/2014	13:40:00	FB45013	NONBREEDING	RBTB13437	F	800
14/09/2014	09:29:00	EW40553	INCUBATING	RBTB13417	F	670
14/09/2014	09:51:00	FB44758	INCUBATING	RBTB13414	M	790
14/09/2014	10:41:00	FB44763	INCUBATING	RBTB13404	F	670
14/09/2014	11:13:00	FB44767	INCUBATING	RBTB13423	F	660
14/09/2014	10:11:00	FB44783	INCUBATING	RBTB13410	F	560
14/09/2014	09:37:00	FB45037	INCUBATING	RBTB13419	F	640
15/09/2014	15:20:00	FB44777	INCUBATING	RBTB13404	M	760
15/09/2014	15:10:00	FB44780	INCUBATING	RBTB13410	M	790
15/09/2014	14:30:00	FB45029	INCUBATING	RBTB13413	F	720
15/09/2014	14:40:00	FB45030	INCUBATING	RBTB13435	F	770
15/09/2014	14:15:00	FB45031	NONBREEDING	RBTB13416	F	710
17/09/2014	10:35:00	FB44761	INCUBATING	RBTB13423	M	850
17/09/2014	10:18:00	FB45006	NONBREEDING	RBTB13405	F	920
18/09/2014	10:15:00	FB44757	NONBREEDING	RBTB13424	F	810
18/09/2014	10:40:00	FB44759	INCUBATING	RBTB13413	M	860
18/09/2014	11:20:00	FB44766	NONBREEDING	RBTB13402	M	820
18/09/2014	10:30:00	FB44770	INCUBATING	RBTB13417	M	690
18/09/2014	11:02:00	FB44784	NONBREEDING	RBTB13409	M	810
18/09/2014	09:55:00	FB45014	INCUBATING	RBTB13415	F	810
19/09/2014	12:50:00	FB44760	NONBREEDING	RBTB13406	F	660
19/09/2014	12:45:00	FB44766	NONBREEDING	RBTB13406	M	700
19/09/2014	10:30:00	FB45001	NONBREEDING	RBTB1400C	M	750
19/09/2014	11:50:00	FB45002	INCUBATING	RBTB13405	M	915
19/09/2014	10:20:00	FB45015	NONBREEDING	RBTB13415	F	760
19/09/2014	12:30:00	FB45026	NONBREEDING	RBTB1400A	M	820
20/09/2014	08:30:00	FB44783	INCUBATING	RBTB13410	F	680
20/09/2014	08:38:00	FB45013	NONBREEDING	RBTB13437	F	750
20/09/2014	07:50:00	FB45031	NONBREEDING	RBTB13424	F	700
20/09/2014	08:10:00	FB45036	INCUBATING	RBTB13419	M	760
21/09/2014	08:38:00	EW40566	INCUBATING	RBTB13408	F	740
21/09/2014	08:15:00	FB44781	INCUBATING	RBTB13415	M	740
22/09/2014	13:35:00	FB44763	CHICK REARING	RBTB13404	F	790
22/09/2014	13:19:00	FB44780	INCUBATING	RBTB13410	M	760
23/09/2014	10:15:00	FB44767	CHICK REARING	RBTB13423	F	670
23/09/2014	09:40:00	FB45012	INCUBATING	RBTB13414	F	730
23/09/2014	09:30:00	FB45039	INCUBATING	RBTB13435	M	740
24/09/2014	10:45:00	FB44763	CHICK REARING	RBTB13404	F	700
24/09/2014	11:02:00	FB44766	NONBREEDING	RBTB13406	M	770
24/09/2014	10:15:00	FB44783	CHICK REARING	RBTB13410	F	650
24/09/2014	10:25:00	FB45006	INCUBATING	RBTB13405	F	840
24/09/2014	11:10:00	FB45028	PREBREEDING	RBTB1400B	M	810
24/09/2014	09:35:00	FB45039	INCUBATING	RBTB13435	M	720
25/09/2014	12:15:00	FB44767	CHICK REARING	RBTB13423	F	650
25/09/2014	11:40:00	FB44783	CHICK REARING	RBTB13410	F	640
25/09/2014	12:35:00	FB45017	PREBREEDING	RBTB1400B	F	900
25/09/2014	11:10:00	FB45036	INCUBATING	RBTB13419	M	670
26/09/2014	13:30:00	FB44761	CHICK REARING	RBTB13423	M	740
26/09/2014	13:39:00	FB44777	CHICK REARING	RBTB13404	M	780
26/09/2014	13:00:00	FB44800	INCUBATING	RBTB13425	F	670
26/09/2014	12:50:00	FB45030	INCUBATING	RBTB13435	F	760
28/09/2014	09:07:00	FB44777	CHICK REARING	RBTB13404	M	720
28/09/2014	08:20:00	FB45011	NONBREEDING	RBTB13424	M	770
28/09/2014	08:50:00	FB45013	NONBREEDING	RBTB13437	F	710
28/09/2014	08:10:00	FB45031	NONBREEDING	RBTB13416	F	710
29/09/2014	12:30:00	EW40567	NONBREEDING	RBTB13424	F	650
29/09/2014	11:42:00	FB44761	CHICK REARING	RBTB13423	M	730
29/09/2014	12:00:00	FB44777	CHICK REARING	RBTB13404	M	670
29/09/2014	13:00:00	FB44779	INCUBATING	RBTB13408	M	740
29/09/2014	11:25:00	FB44783	CHICK REARING	RBTB13410	F	650
29/09/2014	11:35:00	FB45002	INCUBATING	RBTB13405	M	790
29/09/2014	12:20:00	FB45011	NONBREEDING	RBTB13424	M	730
29/09/2014	11:55:00	FB45028	INCUBATING	RBTB1400B	M	720
29/09/2014	12:00:00	FB45036	INCUBATING	RBTB13419	M	630
30/09/2014	10:30:00	FB44767	CHICK REARING	RBTB13423	F	800
30/09/2014	10:15:00	FB44783	CHICK REARING	RBTB13410	F	600
01/10/2014	10:45:00	EW40556	PREBREEDING	RBTB13416	M	780
01/10/2014	10:30:00	FB44751	NONBREEDING	RBTB13424	F	840
01/10/2014	11:10:00	FB44758	INCUBATING	RBTB13414	M	780
01/10/2014	11:00:00	FB44759	NONBREEDING	RBTB13413	M	690
01/10/2014	11:35:00	FB45018	NONBREEDING	RBTB13402	F	720
02/10/2014	09:40:00	FB45014	INCUBATING	RBTB13415	F	710
03/10/2014	11:30:00	FB44763	CHICK REARING	RBTB13404	F	660
03/10/2014	11:00:00	FB44780	CHICK REARING	RBTB13410	M	750
03/10/2014	12:00:00	FB45039	INCUBATING	RBTB13435	M	730
05/10/2014	10:35:00	FB44761	CHICK REARING	RBTB13423	M	730
05/10/2014	09:49:00	FB44781	INCUBATING	RBTB13415	M	740
06/10/2014	14:16:00	EW40565	NONBREEDING	RBTB13401	M	750
06/10/2014	14:25:00	FB44767	CHICK REARING	RBTB13423	F	790
06/10/2014	14:40:00	FB44777	CHICK REARING	RBTB13404	M	630
06/10/2014	13:50:00	FB44780	CHICK REARING	RBTB13410	M	650
06/10/2014	14:08:00	FB44800	NONBREEDING	RBTB13421	F	710
06/10/2014	14:10:00	FB45006	INCUBATING	RBTB13405	F	780
06/10/2014	14:45:00	FB45019	PREBREEDING	RBTB13406	F	870
07/10/2014	11:45:00	EW40566	INCUBATING	RBTB13408	F	800
07/10/2014	13:30:00	EW40568	NONBREEDING	RBTB13406	M	800
07/10/2014	13:10:00	FB44760	NONBREEDING	RBTB13402	F	670
07/10/2014	13:05:00	FB44766	NONBREEDING	RBTB13402	M	740
08/10/2014	10:45:00	FB44751	INCUBATING	RBTB13416	F	760
08/10/2014	09:20:00	FB44761	CHICK REARING	RBTB13423	M	670
08/10/2014	11:20:00	FB45012	INCUBATING	RBTB13414	F	660
08/10/2014	09:30:00	FB45017	INCUBATING	RBTB1400B	F	610
08/10/2014	11:05:00	FB45039	INCUBATING	RBTB13435	M	590
09/10/2014	15:30:00	FB44752	NONBREEDING	RBTB13419	M	750
09/10/2014	14:45:00	FB44763	CHICK REARING	RBTB13404	F	690
09/10/2014	14:30:00	FB44767	CHICK REARING	RBTB13423	F	750
09/10/2014	14:25:00	FB44780	NONBREEDING	RBTB13402	M	720
09/10/2014	15:15:00	FB44785	NONBREEDING	RBTB13417	M	820
09/10/2014	14:20:00	FB45002	INCUBATING	RBTB13405	M	810
09/10/2014	14:55:00	FB45028	INCUBATING	RBTB1400B	M	790
10/10/2014	15:20:00	FB44766	NONBREEDING	RBTB13402	M	710
10/10/2014	16:20:00	FB44800	NONBREEDING	RBTB13417	F	670
10/10/2014	15:25:00	FB45013	NONBREEDING	RBTB13404	F	710
10/10/2014	14:55:00	FB45020	NONBREEDING	RBTB13402	M	670
11/10/2014	11:34:00	FB44752	NONBREEDING	RBTB13419	M	640
11/10/2014	11:26:00	FB44759	NONBREEDING	RBTB13413	M	570
11/10/2014	12:07:00	FB45019	NONBREEDING	RBTB13406	F	790
11/10/2014	11:32:00	FB45037	NONBREEDING	RBTB13419	F	630
12/10/2014	11:57:00	FB44761	CHICK REARING	RBTB13423	M	600
12/10/2014	12:09:00	FB44777	CHICK REARING	RBTB13404	M	630
13/10/2014	14:35:00	FB44777	NONBREEDING	RBTB13404	M	650
13/10/2014	14:15:00	FB44783	NONBREEDING	RBTB13410	F	580
13/10/2014	13:50:00	FB45039	CHICK REARING	RBTB13435	M	570
14/10/2014	14:05:00	EW40556	INCUBATING	RBTB13416	M	800
14/10/2014	14:30:00	FB44779	INCUBATING	RBTB13408	M	660
14/10/2014	14:00:00	FB45014	INCUBATING	RBTB13415	F	770
15/10/2014	15:00:00	FB44761	NONBREEDING	RBTB13423	M	750
15/10/2014	14:55:00	FB44766	NONBREEDING	RBTB13402	M	750
15/10/2014	14:30:00	FB44783	NONBREEDING	RBTB13410	F	660
15/10/2014	14:45:00	FB45006	INCUBATING	RBTB13405	F	750
16/10/2014	09:30:00	FB44758	INCUBATING	RBTB13414	M	760
17/10/2014	09:25:00	FB44761	NONBREEDING	RBTB13400	M	770
17/10/2014	09:30:00	FB44763	NONBREEDING	RBTB13404	F	710
17/10/2014	09:20:00	FB44783	NONBREEDING	RBTB13410	F	920
20/10/2014	12:50:00	EW40566	INCUBATING	RBTB13408	F	760
20/10/2014	12:30:00	FB44752	NONBREEDING	RBTB13419	M	720
20/10/2014	11:50:00	FB44757	INCUBATING	RBTB13416	F	850
20/10/2014	13:30:00	FB44760	NONBREEDING	RBTB13402	F	670
20/10/2014	13:15:00	FB44761	NONBREEDING	RBTB13402	M	700
20/10/2014	12:45:00	FB44765	NONBREEDING	RBTB13425	M	740
20/10/2014	13:40:00	FB44766	NONBREEDING	RBTB13402	M	790
20/10/2014	11:55:00	FB44774	INCUBATING	RBTB13416	M	870
20/10/2014	13:10:00	FB45002	INCUBATING	RBTB13405	M	750
20/10/2014	13:45:00	FB45017	INCUBATING	RBTB1400B	F	700
20/10/2014	12:15:00	FB45041	NONBREEDING	RBTB13413	M	720
21/10/2014	09:25:00	EW40567	PREBREEDING	RBTB13424	F	710
21/10/2014	10:15:00	EW40568	INCUBATING	RBTB13406	M	670
22/10/2014	10:00:00	EW40556	INCUBATING	RBTB13416	M	880
22/10/2014	10:05:00	FB44751	INCUBATING	RBTB13416	F	700
22/10/2014	12:00:00	FB44759	NONBREEDING	RBTB13413	M	710
22/10/2014	10:40:00	FB44767	NONBREEDING	RBTB13423	F	610
23/10/2014	13:55:00	EW40556	INCUBATING	RBTB13416	M	800
23/10/2014	14:00:00	FB45011	INCUBATING	RBTB13424	M	810
23/10/2014	14:15:00	FB45012	INCUBATING	RBTB13414	F	760
23/10/2014	13:33:00	FB45019	INCUBATING	RBTB13406	F	840
23/10/2014	13:20:00	FB45041	NONBREEDING	RBTB13410	M	680
24/10/2014	18:00:00	FB44779	INCUBATING	RBTB13408	M	770
25/10/2014	08:30:00	FB45006	INCUBATING	RBTB13405	F	770
25/10/2014	08:25:00	FB45013	NONBREEDING	RBTB13437	F	700
26/10/2014	09:25:00	FB45028	INCUBATING	RBTB1400B	M	720
27/10/2014	09:30:00	FB44774	INCUBATING	RBTB13416	M	760
28/10/2014	09:33:00	FB44761	NONBREEDING	RBTB13400	M	710
28/10/2014	10:40:00	FB44779	CHICK REARING	RBTB13408	M	640
28/10/2014	09:20:00	FB45006	INCUBATING	RBTB13405	F	700
28/10/2014	10:06:00	FB45011	INCUBATING	RBTB13424	M	710
29/10/2014	13:56:00	FB44758	CHICK REARING	RBTB13414	M	740
29/10/2014	15:07:00	FB45002	INCUBATING	RBTB13405	M	750
29/10/2014	12:00:00	FB45004	NONBREEDING	RBTB1400C	F	650
30/10/2014	10:48:00	EW40567	INCUBATING	RBTB13424	F	640
01/11/2014	13:40:00	FB45002	CHICK REARING	RBTB13405	M	790
01/11/2014	12:54:00	FB45032	PREBREEDING	RBTB13417	M	840
02/11/2014	09:15:00	EW40567	INCUBATING	RBTB13424	F	580
02/11/2014	09:07:00	FB44751	NONBREEDING	RBTB13416	F	710
02/11/2014	10:07:00	FB45002	CHICK REARING	RBTB13405	M	720
02/11/2014	10:07:00	FB45006	CHICK REARING	RBTB13405	F	750
02/11/2014	10:25:00	FB45017	INCUBATING	RBTB1400B	F	800
02/11/2014	09:27:00	FB45020	NONBREEDING	RBTB1400C	M	690
03/11/2014	12:42:00	FB44766	NONBREEDING	RBTB13402	M	730
03/11/2014	10:18:00	FB45004	NONBREEDING	RBTB1400C	F	640
03/11/2014	10:14:00	FB45020	NONBREEDING	RBTB1400C	M	630
03/11/2014	10:41:00	FB45036	NONBREEDING	RBTB13413	M	680
03/11/2014	10:45:00	FB45037	NONBREEDING	RBTB13413	F	640
04/11/2014	10:49:00	EW40567	INCUBATING	RBTB13424	F	550
04/11/2014	11:17:00	FB44758	CHICK REARING	RBTB13414	M	840
04/11/2014	11:24:00	FB44779	CHICK REARING	RBTB13408	M	690
04/11/2014	11:08:00	FB44800	PREBREEDING	RBTB13417	F	800
04/11/2014	11:48:00	FB45041	NONBREEDING	RBTB13420	M	610
06/11/2014	09:47:00	FB44758	CHICK REARING	RBTB13414	M	640
06/11/2014	09:24:00	FB45011	INCUBATING	RBTB13424	M	840
07/11/2014	10:00:00	FB44779	CHICK REARING	RBTB13408	M	730
07/11/2014	10:20:00	FB45006	CHICK REARING	RBTB13405	F	680
07/11/2014	09:57:00	FB45012	CHICK REARING	RBTB13414	F	570
10/11/2014	13:00:00	FB45002	CHICK REARING	RBTB13405	M	690
11/11/2014	16:00:00	FB45043	NONBREEDING	RBTB13404	M	710
14/11/2014	14:37:00	FB44760	PREBREEDING	RBTB13410	F	810
14/11/2014	13:47:00	FB45011	INCUBATING	RBTB13424	M	620
14/11/2014	14:04:00	FB45012	CHICK REARING	RBTB13414	F	630
17/11/2014	14:13:00	EW40567	INCUBATING	RBTB13424	F	720
17/11/2014	15:08:00	FB45006	CHICK REARING	RBTB13405	F	690
20/11/2014	10:00:00	FB45062	CHICK REARING	EGIRBTB14002	M	760
20/11/2014	10:42:00	FB45063	INCUBATING	EGIRBTB14004	M	910
21/11/2014	10:10:00	EW40567	INCUBATING	RBTB13424	F	600
21/11/2014	10:52	FB45028	CHICK REARING	RBTB1400B	M	630
21/11/2014	10:02:00	FB45031	NONBREEDING	RBTB13416	F	730
24/11/2014	11:14:00	EW40552	INCUBATING	EGIRBTB14006	F	840
24/11/2014	14:19:00	FB44800	INCUBATING	RBTB13417	F	840
24/11/2014	14:28:00	FB45012	CHICK REARING	RBTB13414	F	750
24/11/2014	10:02:00	FB45023	CHICK REARING	EGIRBTB14003	M	810
24/11/2014	10:44:00	FB45063	INCUBATING	EGIRBTB14004	M	840
24/11/2014	10:22:00	FB45064	CHICK REARING	EGIRBTB14002	F	760
27/11/2014	12:16:00	FB45066	CHICK REARING	EGIRBTB14003	F	720
27/11/2014	17:50:00	FB45068	INCUBATING	EGIRBTB14004	F	800
28/11/2014	14:39:00	EW40556	NONBREEDING	RBTB13416	M	710
28/11/2014	14:17:00	FB44758	CHICK REARING	RBTB13414	M	740
28/11/2014	14:00:00	FB44800	INCUBATING	RBTB13417	F	650
28/11/2014	14:31:00	FB45011	INCUBATING	RBTB13424	M	750
28/11/2014	15:10:00	FB45017	CHICK REARING	RBTB1400B	F	680
28/11/2014	17:03:00	FB45062	CHICK REARING	EGIRBTB14002	M	690
30/11/2014	14:35:00	FB44779	CHICK REARING	RBTB13408	M	630
30/11/2014	14:10:00	FB45014	CHICK REARING	RBTB13415	F	730
30/11/2014	13:50:00	FB45028	CHICK REARING	RBTB1400B	M	630
30/11/2014	14:25:00	FB45032	INCUBATING	RBTB13417	M	790
30/11/2014	17:00:00	FB45064	CHICK REARING	EGIRBTB14002	F	825
01/12/2014	14:17:00	EW40566	CHICK REARING	RBTB13408	F	740
01/12/2014	14:52:00	EW40568	CHICK REARING	RBTB13406	M	600
01/12/2014	14:36:00	FB44780	INCUBATING	RBTB13410	M	770
01/12/2014	14:45:00	FB45002	CHICK REARING	RBTB13405	M	680
01/12/2014	14:31:00	FB45032	CHICK REARING	RBTB13417	M	700
01/12/2014	14:09:00	FB45037	NONBREEDING	RBTB13413	F	680
01/12/2014	01:13:00	FB45064	CHICK REARING	EGIRBTB14002	F	825
02/12/2014	16:57:00	FB45023	CHICK REARING	EGIRBTB14003	M	630
04/12/2014	14:00:00	FB44758	CHICK REARING	RBTB13414	M	820
04/12/2014	14:20:00	FB45006	CHICK REARING	RBTB13405	F	810
04/12/2014	13:30:00	FB45011	INCUBATING	RBTB13424	M	730
04/12/2014	13:20:00	FB45014	CHICK REARING	RBTB13415	F	820
04/12/2014	14:30:00	FB45019	CHICK REARING	RBTB13406	F	820
04/12/2014	13:45:00	FB45032	INCUBATING	RBTB13417	M	820
04/12/2014	13:48:00	FB45036	NONBREEDING	RBTB13413	M	780
04/12/2014	17:23:00	FB45062	CHICK REARING	EGIRBTB14002	M	800
05/12/2014	17:50:00	FB45066	CHICK REARING	EGIRBTB14003	F	740
05/12/2014	18:12:00	FB45068	INCUBATING	EGIRBTB14004	F	560
07/12/2014	17:00:00	EW40566	CHICK REARING	RBTB13408	F	780
07/12/2014	17:30:00	EW40568	CHICK REARING	RBTB13406	M	860
07/12/2014	16:50:00	FB44800	INCUBATING	RBTB13417	F	810
07/12/2014	17:20:00	FB45002	NONBREEDING	RBTB13405	M	850
08/12/2014	16:35:00	FB44783	INCUBATING	RBTB13410	F	730
08/12/2014	16:50:00	FB45019	CHICK REARING	RBTB13406	F	760
09/12/2014	16:35:00	EW40566	CHICK REARING	RBTB13408	F	710
09/12/2014	16:10:00	EW40567	INCUBATING	RBTB13424	F	770
09/12/2014	16:10:00	FB44781	CHICK REARING	RBTB13415	M	720
09/12/2014	16:55:00	FB45028	CHICK REARING	RBTB1400B	M	640
09/12/2014	16:20:00	FB45046	NONBREEDING	RBTB13413	M	750
09/12/2014	10:00:00	FB45063	INCUBATING	EGIRBTB14004	M	750
10/12/2014	14:20:00	FB44779	CHICK REARING	RBTB13408	M	720
12/12/2014	13:55:00	FB44800	INCUBATING	RBTB13417	F	680
12/12/2014	14:05:00	FB45012	CHICK REARING	RBTB13414	F	630
12/12/2014	14:50:00	FB45017	CHICK REARING	RBTB1400B	F	690
14/12/2014	10:10:00	FB45032	INCUBATING	RBTB13417	M	820
15/12/2014	12:35:00	FB44780	INCUBATING	RBTB13410	M	760
15/12/2014	12:40:00	FB45019	CHICK REARING	RBTB13406	F	640
17/12/2014	13:15:00	EW40569	NONBREEDING	RBTB13416	M	650
17/12/2014	13:45:00	EW40570	NONBREEDING	RBTB13413	M	650
17/12/2014	12:45:00	FB45006	NONBREEDING	RBTB13405	F	670
17/12/2014	13:20:00	FB45011	INCUBATING	RBTB13424	M	750
17/12/2014	13:10:00	FB45031	NONBREEDING	RBTB13416	F	740
17/12/2014	13:40:00	FB45046	NONBREEDING	RBTB13412	M	710
19/12/2014	09:40:00	FB44779	CHICK REARING	RBTB13408	M	660
19/12/2014	10:00:00	FB44783	INCUBATING	RBTB13410	F	710
19/12/2014	18:00:00	FB45023	CHICK REARING	EGIRBTB14003	M	690
19/12/2014	10:10:00	FB45047	NONBREEDING	RBTB13405	M	650
20/12/2014	13:25:00	EW40569	NONBREEDING	RBTB13416	M	670
20/12/2014	13:35:00	EW40570	NONBREEDING	RBTB13413	M	660
20/12/2014	14:10:00	FB45019	CHICK REARING	RBTB13406	F	640
21/12/2014	14:25:00	FB45012	CHICK REARING	RBTB13414	F	650
21/12/2014	14:10:00	FB45014	CHICK REARING	RBTB13415	F	690
24/08/2015	13:00:00	EW40567	NONBREEDING	RBTB13415	F	660
24/08/2015	15:10:00	EW40568	INCUBATING	RBTB13406	M	720
24/08/2015	13:30:00	FB44751	NONBREEDING	RBTB13424	F	680
24/08/2015	14:45:00	FB44766	CHICK REARING	RBTB13402	M	680
24/08/2015	13:35:00	FB44774	CHICK REARING	RBTB13416	M	640
24/08/2015	14:15:00	FB44776	NONBREEDING	RBTB13409	F	650
24/08/2015	13:15:00	FB45011	NONBREEDING	RBTB13415	M	700
24/08/2015	12:00:00	FB45012	INCUBATING	RBTB13414	F	620
24/08/2015	15:05:00	FB45026	CHICK REARING	RBTB1400A	M	730
24/08/2015	11:10:00	FB45037	NONBREEDING	RBTB13413	F	700
24/08/2015	11:30:00	FB45071	NONBREEDING	RBTB13435	F	660
24/08/2015	14:20:00	FB45073	NONBREEDING	RBTB13409	M	690
24/08/2015	15:15:00	FB45074	INCUBATING	RBTB1400B	M	690
25/08/2015	10:20:00	FB44767	INCUBATING	RBTB13400	F	670
25/08/2015	10:40:00	FB44774	CHICK REARING	RBTB13416	M	650
26/08/2015	10:15:00	EW40553	CHICK REARING	RBTB13408	F	640
26/08/2015	09:45:00	FB44768	CHICK REARING	RBTB1400A	F	700
28/08/2015	11:35:00	EW40556	INCUBATING	RBTB13424	M	810
28/08/2015	11:35:00	FB44757	CHICK REARING	RBTB13416	F	780
28/08/2015	12:15:00	FB44758	INCUBATING	RBTB13414	M	760
28/08/2015	10:25:00	FB44760	CHICK REARING	RBTB13402	F	650
28/08/2015	11:00:00	FB44768	CHICK REARING	RBTB1400A	F	680
28/08/2015	12:05:00	FB45039	NONBREEDING	RBTB13435	M	720
28/08/2015	10:30:00	FB45075	NONBREEDING	RBTB13423	F	710
28/08/2015	11:10:00	FB45076	INCUBATING	RBTB1400B	F	730
29/08/2015	09:00:00	FB45006	PREBREEDING	RBTB13405	F	800
30/08/2015	07:30:00	FB44761	INCUBATING	RBTB13400	M	760
30/08/2015	07:20:00	FB45002	INCUBATING	RBTB13405	M	750
30/08/2015	07:37:00	FB45019	INCUBATING	RBTB13406	F	770
30/08/2015	08:10:00	FB45036	INCUBATING	RBTB13413	M	760
01/09/2015	09:40:00	FB44768	CHICK REARING	RBTB1400A	F	680
01/09/2015	10:10:00	FB44774	CHICK REARING	RBTB13416	M	690
02/09/2015	09:30:00	FB44766	CHICK REARING	RBTB13402	M	830
02/09/2015	09:40:00	FB45026	CHICK REARING	RBTB1400A	M	770
03/09/2015	13:30:00	FB44751	INCUBATING	RBTB13424	F	750
03/09/2015	13:25:00	FB44757	CHICK REARING	RBTB13416	F	750
03/09/2015	14:00:00	FB44758	INCUBATING	RBTB13414	M	650
03/09/2015	13:50:00	FB44770	NONBREEDING	RBTB13419	M	760
03/09/2015	13:40:00	FB45077	NONBREEDING	RBTB13417	F	820
04/09/2015	14:10:00	FB45026	CHICK REARING	RBTB1400A	M	610
04/09/2015	14:20:00	FB45076	INCUBATING	RBTB1400B	F	590
04/09/2015	14:50:00	FB45078	CHICK REARING	RBTB13408	M	580
06/09/2015	08:30:00	FB45074	INCUBATING	RBTB1400B	M	750
07/09/2015	12:20:00	FB44765	NONBREEDING	RBTB13417	M	800
07/09/2015	11:40:00	FB44767	CHICK REARING	RBTB13402	F	650
07/09/2015	11:50:00	FB44768	CHICK REARING	RBTB1400A	F	600
07/09/2015	11:35:00	FB45006	INCUBATING	RBTB13405	F	750
07/09/2015	12:35:00	FB45012	INCUBATING	RBTB13414	F	680
07/09/2015	12:30:00	FB45037	INCUBATING	RBTB13413	F	760
08/09/2015	10:45:00	FB44751	INCUBATING	RBTB13424	F	620
08/09/2015	11:00:00	FB44770	NONBREEDING	RBTB13419	M	710
08/09/2015	10:05:00	FB45079	NONBREEDING	RBTB13420	F	750
09/09/2015	14:50:00	FB45017	NONBREEDING	RBTB1400B	F	820
10/09/2015	10:35:00	FB45012	INCUBATING	RBTB13414	F	640
10/09/2015	09:45:00	FB45026	NONBREEDING	RBTB1400A	M	600
11/09/2015	10:32:00	EW40568	INCUBATING	RBTB13406	M	670
11/09/2015	10:55:00	FB45014	INCUBATING	RBTB13415	F	760
13/09/2015	06:55:00	FB45002	INCUBATING	RBTB13405	M	780
13/09/2015	07:05:00	FB45026	NONBREEDING	RBTB1400A	M	660
13/09/2015	07:10:00	FB45028	INCUBATING	RBTB1400B	M	800
14/09/2015	09:15:00	EW40556	INCUBATING	RBTB13424	M	700
14/09/2015	09:30:00	FB44765	INCUBATING	RBTB13417	M	630
14/09/2015	09:20:00	FB44774	CHICK REARING	RBTB13416	M	860
14/09/2015	09:50:00	FB45012	INCUBATING	RBTB13414	F	580
14/09/2015	09:00:00	FB45019	INCUBATING	RBTB13406	F	800
14/09/2015	09:45:00	FB45036	CHICK REARING	RBTB13413	M	750
15/09/2015	07:52:00	FB44758	INCUBATING	RBTB13414	M	750
15/09/2015	07:34:00	FB44781	INCUBATING	RBTB13415	M	750
15/09/2015	07:00:00	FB44783	PREBREEDING	RBTB13410	F	640
16/09/2015	09:20:00	FB44784	PREBREEDING	RBTB13410	M	850
17/09/2015	07:32:00	FB44751	INCUBATING	RBTB13424	F	770
17/09/2015	07:07:00	FB44784	NONBREEDING	RBTB13410	M	780
18/09/2015	09:04:00	FB44757	CHICK REARING	RBTB13416	F	720
18/09/2015	10:18:00	FB44766	NONBREEDING	RBTB13402	M	750
18/09/2015	09:57:00	FB45002	INCUBATING	RBTB13405	M	720
19/09/2015	07:30:00	FB44800	INCUBATING	RBTB13417	F	660
20/09/2015	08:09:00	EW40567	NONBREEDING	RBTB13415	F	710
20/09/2015	07:39:00	FB44761	CHICK REARING	RBTB13400	M	690
20/09/2015	07:41:00	FB45019	INCUBATING	RBTB13406	F	680
21/09/2015	14:59:00	FB44758	INCUBATING	RBTB13414	M	640
21/09/2015	14:00:00	FB44760	NONBREEDING	RBTB13402	F	650
21/09/2015	14:34:00	FB45011	NONBREEDING	RBTB13415	M	730
21/09/2015	14:49:00	FB45032	INCUBATING	RBTB13417	M	750
21/09/2015	14:55:00	FB45039	INCUBATING	RBTB13435	M	840
22/09/2015	10:09:00	EW40569	NONBREEDING	RBTB13424	M	710
22/09/2015	09:45:00	FB45026	NONBREEDING	RBTB1400A	M	690
22/09/2015	10:27:00	FB45046	NONBREEDING	RBTB13411	M	690
22/09/2015	10:17:00	FB45077	NONBREEDING	RBTB13417	F	720
23/09/2015	10:11:00	FB44751	CHICK REARING	RBTB13424	F	610
23/09/2015	09:17:00	FB44767	CHICK REARING	RBTB13400	F	590
23/09/2015	10:10:00	FB45014	INCUBATING	RBTB13415	F	710
23/09/2015	09:45:00	FB45017	INCUBATING	RBTB1400B	F	780
23/09/2015	09:30:00	FB45019	INCUBATING	RBTB13406	F	650
23/09/2015	10:40:00	FB45037	CHICK REARING	RBTB13413	F	660
23/09/2015	09:17:00	FB45081	INCUBATING	RBTB13423	M	740
24/09/2015	09:05:00	EW40556	INCUBATING	RBTB13424	M	780
24/09/2015	08:45:00	EW40568	INCUBATING	RBTB13406	M	770
24/09/2015	08:30:00	FB44783	INCUBATING	RBTB13410	F	680
24/09/2015	09:00:00	FB45014	INCUBATING	RBTB13415	F	790
28/09/2015	07:00:00	FB45002	INCUBATING	RBTB13405	M	800
29/09/2015	09:30:00	EW40556	CHICK REARING	RBTB13424	M	670
29/09/2015	09:45:00	FB44800	INCUBATING	RBTB13417	F	670
29/09/2015	09:05:00	FB45017	INCUBATING	RBTB1400B	F	650
29/09/2015	09:55:00	FB45071	INCUBATING	RBTB13435	F	740
30/09/2015	10:10:00	FB44751	CHICK REARING	RBTB13424	F	650
30/09/2015	09:30:00	FB44784	INCUBATING	RBTB13410	M	810
30/09/2015	09:55:00	FB45028	CHICK REARING	RBTB1400B	M	800
30/09/2015	10:25:00	FB45036	CHICK REARING	RBTB13413	M	630
30/09/2015	09:45:00	FB45075	INCUBATING	RBTB13423	F	770
01/10/2015	07:08:00	EW40568	CHICK REARING	RBTB13406	M	640
02/10/2015	07:12:00	EW40568	CHICK REARING	RBTB13406	M	640
02/10/2015	07:04:00	FB44767	CHICK REARING	RBTB13400	F	750
03/10/2015	08:20:00	FB44751	CHICK REARING	RBTB13424	F	700
03/10/2015	08:24:00	FB44781	INCUBATING	RBTB13415	M	640
03/10/2015	08:18:00	FB45011	NONBREEDING	RBTB13416	M	740
03/10/2015	07:47:00	FB45019	CHICK REARING	RBTB13406	F	750
03/10/2015	07:33:00	FB45082	NONBREEDING	RBTB13405	F	720
04/10/2015	07:30:00	FB45006	INCUBATING	RBTB13405	F	780
04/10/2015	07:40:00	FB45019	CHICK REARING	RBTB13406	F	810
04/10/2015	07:40:00	FB45083	NONBREEDING	RBTB13404	M	650
06/10/2015	07:45:00	FB44800	INCUBATING	RBTB13417	F	560
06/10/2015	07:15:00	FB45028	INCUBATING	RBTB1400B	M	650
06/10/2015	08:00:00	FB45039	INCUBATING	RBTB13435	M	860
07/10/2015	07:03:00	FB44783	CHICK REARING	RBTB13410	F	670
07/10/2015	07:14:00	FB45019	CHICK REARING	RBTB13406	F	720
07/10/2015	07:45:00	FB45032	INCUBATING	RBTB13417	M	780
08/10/2015	07:06:00	FB45077	NONBREEDING	RBTB13411	F	750
08/10/2015	07:34:00	FB45081	INCUBATING	RBTB13423	M	760
09/10/2015	09:36:00	EW40566	CHICK REARING	RBTB13424	F	770
09/10/2015	09:03:00	FB45006	INCUBATING	RBTB13405	F	670
10/10/2015	12:10:00	FB45002	INCUBATING	RBTB13405	M	770
10/10/2015	12:20:00	FB45017	INCUBATING	RBTB1400B	F	830
11/10/2015	09:30:00	FB45036	CHICK REARING	RBTB13413	M	650
12/10/2015	10:14:00	EW40570	NONBREEDING	RBTB13414	M	750
12/10/2015	10:20:00	FB45039	INCUBATING	RBTB13435	M	690
13/10/2015	09:35:00	EW40570	NONBREEDING	RBTB13412	M	720
13/10/2015	10:14:00	FB44760	NONBREEDING	RBTB13402	F	700
13/10/2015	09:22:00	FB45032	INCUBATING	RBTB13417	M	660
14/10/2015	07:05:00	EW40570	NONBREEDING	RBTB13419	M	660
14/10/2015	07:27:00	FB44784	INCUBATING	RBTB13410	M	840
14/10/2015	07:42:00	FB45081	INCUBATING	RBTB13423	M	650
15/10/2015	06:59:00	FB45006	CHICK REARING	RBTB13405	F	720
15/10/2015	07:58:00	FB45037	CHICK REARING	RBTB13413	F	660
15/10/2015	08:00:00	FB45071	INCUBATING	RBTB13435	F	870
16/10/2015	08:02:00	FB44766	NONBREEDING	RBTB13406	M	750
16/10/2015	07:38:00	FB45002	CHICK REARING	RBTB13405	M	720
16/10/2015	09:30:00	FB45032	INCUBATING	RBTB13417	M	620
16/10/2015	07:52	FB45075	INCUBATING	RBTB13423	F	800
18/10/2015	08:14:00	FB44757	CHICK REARING	RBTB13424	F	710
18/10/2015	07:37:00	FB45006	CHICK REARING	RBTB13405	F	710
19/10/2015	07:42:00	FB44800	INCUBATING	RBTB13417	F	700
20/10/2015	07:25:00	FB44781	NONBREEDING	RBTB13415	M	730
20/10/2015	08:05:00	FB44783	INCUBATING	RBTB13410	F	680
20/10/2015	08:22:00	FB45028	INCUBATING	RBTB1400B	M	690
21/10/2015	07:46:00	FB45071	INCUBATING	RBTB13435	F	690
23/10/2015	07:41:00	FB44759	NONBREEDING	RBTB13419	M	700
23/10/2015	07:34:00	FB45039	INCUBATING	RBTB13435	M	700
25/10/2015	07:35:00	FB44767	NONBREEDING	RBTB13400	F	570
25/10/2015	07:54:00	FB44784	INCUBATING	RBTB13410	M	710
25/10/2015	08:15:00	FB45005	NONBREEDING	RBTB13414	F	580
25/10/2015	08:10:00	FB45037	CHICK REARING	RBTB13413	F	610
25/10/2015	07:30:00	FB45081	INCUBATING	RBTB13423	M	600
27/10/2015	07:32:00	FB44800	INCUBATING	RBTB13417	F	550
27/10/2015	07:08:00	FB45002	NONBREEDING	RBTB13405	M	710
28/10/2015	07:42:00	FB45032	INCUBATING	RBTB13417	M	700
30/10/2015	06:50:00	FB44783	CHICK REARING	RBTB13410	F	630
30/10/2015	07:06:00	FB45075	INCUBATING	RBTB13423	F	820
01/11/2015	08:01:00	FB45071	INCUBATING	RBTB13435	F	750
02/11/2015	10:59:00	EW40570	NONBREEDING	RBTB13414	M	650
02/11/2015	10:59:00	FB45005	NONBREEDING	RBTB13414	F	570
02/11/2015	09:24:00	FB45090	NONBREEDING	RBTB13415	F	720
03/11/2015	10:30:00	FB44751	NONBREEDING	RBTB13424	F	810
03/11/2015	09:55:00	FB44766	NONBREEDING	RBTB13402	M	710
03/11/2015	09:40:00	FB44784	CHICK REARING	RBTB13410	M	730
03/11/2015	10:10:00	FB45028	CHICK REARING	RBTB1400B	M	670
03/11/2015	10:47:00	FB45032	CHICK REARING	RBTB13417	M	670
03/11/2015	09:55:00	FB45047	INCUBATING	RBTB13405	M	710
03/11/2015	11:05:00	FB45151	NONBREEDING	RBTB13419	F	720
04/11/2015	09:15:00	FB44800	CHICK REARING	RBTB13417	F	670
04/11/2015	08:22:00	FB45006	NONBREEDING	RBTB13407	F	730
05/11/2015	09:50:00	FB45037	CHICK REARING	RBTB13413	F	650
06/11/2015	10:10:00	FB45036	CHICK REARING	RBTB13413	M	750
06/11/2015	09:40:00	FB45081	CHICK REARING	RBTB13423	M	730
07/11/2015	08:42:00	FB45012	PREBREEDING	RBTB13414	F	770
07/11/2015	08:05:00	FB45017	NONBREEDING	RBTB1400B	F	710
08/11/2015	07:10:00	FB45082	INCUBATING	RBTB13405	F	850
09/11/2015	15:55:00	FB44758	INCUBATING	RBTB13414	M	770
09/11/2015	15:45:00	FB45032	CHICK REARING	RBTB13417	M	730
12/11/2015	13:06:00	FB44800	CHICK REARING	RBTB13417	F	650
12/11/2015	12:42:00	FB45028	NONBREEDING	RBTB1400B	M	680
14/11/2015	07:55:00	FB45032	CHICK REARING	RBTB13417	M	680
15/11/2015	07:17:00	FB45047	INCUBATING	RBTB13405	M	780
18/11/2015	07:30:00	FB45006	INCUBATING	RBTB13405	F	670
18/11/2015	07:03:00	FB45012	INCUBATING	RBTB13414	F	720
19/11/2015	09:45:00	FB45014	INCUBATING	RBTB13415	F	760
22/11/2015	08:55:00	FB44781	INCUBATING	RBTB13415	M	840
22/11/2015	09:03:00	FB45032	CHICK REARING	RBTB13417	M	680
23/11/2015	12:25:00	FB45082	INCUBATING	RBTB13405	F	850
25/11/2015	13:45:00	FB45082	INCUBATING	RBTB13405	F	760
26/11/2015	14:40:00	FB44758	INCUBATING	RBTB13414	M	790
27/11/2015	15:00:00	FB44758	NONBREEDING	RBTB13411	M	710
27/11/2015	14:50:00	FB44800	CHICK REARING	RBTB13417	F	650
27/11/2015	14:20:00	FB45041	NONBREEDING	RBTB13402	M	720
29/11/2015	14:45:00	FB44781	INCUBATING	RBTB13415	M	580
29/11/2015	14:09:00	FB45082	INCUBATING	RBTB13405	F	640
01/12/2015	14:23:00	FB45014	INCUBATING	RBTB13415	F	820
01/12/2015	13:59:00	FB45032	CHICK REARING	RBTB13417	M	700
01/12/2015	13:59:00	FB45047	INCUBATING	RBTB13405	M	680
02/12/2015	14:20:00	EW40570	INCUBATING	RBTB13414	M	590
02/12/2015	13:50:00	FB45019	NONBREEDING	RBTB13406	F	870
05/12/2015	07:20:00	FB45028	NONBREEDING	RBTB13410	M	630
07/12/2015	09:28:00	FB45012	NONBREEDING	RBTB13414	F	740
07/12/2015	09:13:00	FB45014	INCUBATING	RBTB13415	F	680
08/12/2015	09:33:00	FB44783	NONBREEDING	RBTB13410	F	660
08/12/2015	09:33:00	FB44784	NONBREEDING	RBTB13410	M	780
08/12/2015	07:03:00	FB45032	CHICK REARING	RBTB13417	M	690
08/12/2015	08:50:00	FB45156	NONBREEDING	RBTB1400C	M	610
09/12/2015	15:58:00	FB45082	INCUBATING	RBTB13405	F	800
11/12/2015	08:38:00	FB45090	INCUBATING	RBTB13415	F	710
11/12/2015	09:26:00	FB45158	NONBREEDING	RBTB13402	M	590
13/12/2015	07:21:00	FB44784	NONBREEDING	RBTB13410	M	780
14/12/2015	08:55:00	EW40569	NONBREEDING	RBTB13415	M	750
14/12/2015	09:22:00	FB44758	NONBREEDING	RBTB13412	M	700
14/12/2015	09:10:00	FB45032	CHICK REARING	RBTB13417	M	740
14/12/2015	09:27:00	FB45037	NONBREEDING	RBTB13413	F	690
14/12/2015	09:51:00	FB45059	NONBREEDING	RBTB13402	F	740
15/12/2015	09:17:00	FB45047	INCUBATING	RBTB13405	M	680
16/12/2015	13:34:00	EW40569	NONBREEDING	RBTB13415	M	750
16/12/2015	13:58:00	EW40570	NONBREEDING	RBTB13414	M	690
16/12/2015	14:14:00	FB44783	NONBREEDING	RBTB13410	F	610
16/12/2015	13:44:00	FB44800	CHICK REARING	RBTB13417	F	540
16/12/2015	13:36:00	FB45090	INCUBATING	RBTB13415	F	680
17/12/2015	07:50:00	EW40569	NONBREEDING	RBTB13415	M	770
18/12/2015	08:28:00	FB44781	NONBREEDING	RBTB13415	M	680
19/12/2015	08:14:00	FB45032	CHICK REARING	RBTB13417	M	740
19/12/2015	07:40:00	FB45082	CHICK REARING	RBTB13405	F	730
20/12/2015	08:27:00	FB45047	CHICK REARING	RBTB13405	M	670
21/12/2015	12:55:00	FB44783	NONBREEDING	RBTB13410	F	710
21/12/2015	12:35:00	FB44800	CHICK REARING	RBTB13417	F	770
21/12/2015	13:05:00	FB45082	NONBREEDING	RBTB13405	F	640
21/12/2015	12:15:00	FB45090	INCUBATING	RBTB13415	F	740
24/08/2016	14:50:00	FB44760	PREBREEDING	RBTB13402	F	640
24/08/2016	15:40:00	FB44763	INCUBATING	RBTB13404	F	760
24/08/2016	16:30:00	FB45012	INCUBATING	RBTB13414	F	660
24/08/2016	15:50:00	FB45014	NONBREEDING	RBTB13415	F	640
24/08/2016	16:00:00	FB45032	NONBREEDING	RBTB13417	M	710
24/08/2016	14:45:00	FB45166	INCUBATING	RBTB13410	M	750
24/08/2016	15:30:00	FB45167	NONBREEDING	RBTB13406	F	740
25/08/2016	14:00:00	FB44760	INCUBATING	RBTB13402	F	850
25/08/2016	14:30:00	FB45156	NONBREEDING	RBTB13415	M	650
31/08/2016	11:30:00	EW40556	NONBREEDING	RBTB13416	M	700
31/08/2016	11:45:00	FB44758	INCUBATING	RBTB13414	M	700
31/08/2016	10:35:00	FB44784	CHICK REARING	RBTB13410	M	750
31/08/2016	11:40:00	FB44800	INCUBATING	RBTB13417	F	680
31/08/2016	11:00:00	FB45028	INCUBATING	RBTB13406	M	600
31/08/2016	11:50:00	FB45033	NONBREEDING	RBTB13425	F	670
31/08/2016	10:55:00	FB45043	INCUBATING	RBTB13404	M	660
02/09/2016	11:40:00	FB44758	INCUBATING	RBTB13414	M	660
02/09/2016	11:50:00	FB44800	INCUBATING	RBTB13417	F	670
02/09/2016	12:00:00	FB45033	NONBREEDING	RBTB13425	F	720
02/09/2016	12:00:00	FB45168	NONBREEDING	RBTB13425	M	710
05/09/2016	10:02:00	FB44761	INCUBATING	RBTB13400	M	690
05/09/2016	10:00:00	FB44784	NONBREEDING	RBTB13410	M	740
05/09/2016	10:30:00	FB45032	INCUBATING	RBTB13417	M	760
05/09/2016	10:05:00	FB45043	INCUBATING	RBTB13404	M	600
05/09/2016	10:20:00	FB45167	INCUBATING	RBTB13406	F	760
07/09/2016	10:00:00	FB44760	INCUBATING	RBTB13402	F	600
07/09/2016	10:50:00	FB45033	NONBREEDING	RBTB13425	F	760
07/09/2016	10:45:00	FB45168	NONBREEDING	RBTB13425	M	680
09/09/2016	09:40:00	FB44761	INCUBATING	RBTB13400	M	650
09/09/2016	10:25:00	FB45032	INCUBATING	RBTB13417	M	680
09/09/2016	10:30:00	FB45039	NONBREEDING	RBTB13413	M	740
12/09/2016	09:35:00	FB44763	INCUBATING	RBTB13404	F	640
12/09/2016	09:15:00	FB44766	INCUBATING	RBTB13402	M	680
12/09/2016	09:20:00	FB44767	INCUBATING	RBTB13400	F	700
12/09/2016	10:00:00	FB44800	INCUBATING	RBTB13417	F	760
12/09/2016	09:50:00	FB45028	INCUBATING	RBTB13406	M	720
12/09/2016	10:05:00	FB45039	NONBREEDING	RBTB13413	M	780
12/09/2016	09:10:00	FB45079	NONBREEDING	RBTB13437	F	850
14/09/2016	09:30:00	FB44760	NONBREEDING	RBTB13402	F	650
14/09/2016	10:10:00	FB45012	INCUBATING	RBTB13414	F	540
16/09/2016	10:35:00	EW40558	NONBREEDING	RBTB13421	F	690
16/09/2016	11:20:00	FB44758	INCUBATING	RBTB13414	M	710
16/09/2016	10:45:00	FB44767	INCUBATING	RBTB13400	F	650
16/09/2016	11:10:00	FB44800	INCUBATING	RBTB13417	F	650
19/09/2016	09:40:00	FB44766	NONBREEDING	RBTB13402	M	670
19/09/2016	10:20:00	FB44767	INCUBATING	RBTB13400	F	640
19/09/2016	10:05:00	FB45043	INCUBATING	RBTB13404	M	640
22/09/2016	10:35:00	FB44758	CHICK REARING	RBTB13414	M	640
22/09/2016	09:40:00	FB44761	INCUBATING	RBTB13400	M	750
22/09/2016	09:30:00	FB44766	NONBREEDING	RBTB13402	M	770
22/09/2016	10:45:00	FB45032	INCUBATING	RBTB13417	M	700
22/09/2016	10:30:00	FB45037	NONBREEDING	RBTB13413	F	760
26/09/2016	10:10:00	FB44763	INCUBATING	RBTB13404	F	740
26/09/2016	11:05:00	FB44800	CHICK REARING	RBTB13417	F	640
26/09/2016	11:20:00	FB45012	CHICK REARING	RBTB13414	F	690
26/09/2016	10:15:00	FB45028	NONBREEDING	RBTB13406	M	640
29/09/2016	10:45:00	FB44757	NONBREEDING	RBTB13416	F	690
29/09/2016	09:20:00	FB44761	INCUBATING	RBTB13400	M	590
29/09/2016	09:45:00	FB44800	CHICK REARING	RBTB13417	F	650
29/09/2016	09:55:00	FB45012	CHICK REARING	RBTB13414	F	660
29/09/2016	10:30:00	FB45014	NONBREEDING	RBTB13415	F	760
02/10/2016	10:25:00	FB44763	CHICK REARING	RBTB13404	F	660
02/10/2016	10:50:00	FB45014	NONBREEDING	RBTB13415	F	730
02/10/2016	11:00:00	FB45032	CHICK REARING	RBTB13417	M	700
02/10/2016	09:55:00	FB45158	NONBREEDING	RBTB13407	M	690
05/10/2016	10:40:00	FB45032	CHICK REARING	RBTB13417	M	740
05/10/2016	09:55:00	FB45043	CHICK REARING	RBTB13404	M	750
05/10/2016	10:20:00	FB45090	INCUBATING	RBTB13415	F	650
07/10/2016	10:55:00	FB44800	CHICK REARING	RBTB13417	F	630
07/10/2016	11:10:00	FB45033	PREBREEDING	RBTB13425	F	810
07/10/2016	10:40:00	FB45092	NONBREEDING	RBTB13417	M	750
07/10/2016	10:00:00	FB45158	INCUBATING	RBTB13407	M	640
07/10/2016	11:20:00	FB45168	PREBREEDING	RBTB13425	M	700
10/10/2016	10:55:00	FB45001	NONBREEDING	RBTB13412	M	800
10/10/2016	10:05:00	FB45043	CHICK REARING	RBTB13404	M	720
10/10/2016	10:45:00	FB45156	NONBREEDING	RBTB13415	M	740
10/10/2016	09:45:00	FB45158	INCUBATING	RBTB13407	M	560
12/10/2016	10:25:00	FB44763	CHICK REARING	RBTB13404	F	670
12/10/2016	11:20:00	FB45032	CHICK REARING	RBTB13417	M	760
12/10/2016	11:40:00	FB45168	INCUBATING	RBTB13425	M	620
14/10/2016	14:00:00	FB45028	NONBREEDING	RBTB13406	M	760
14/10/2016	14:50:00	FB45033	INCUBATING	RBTB13425	F	820
14/10/2016	13:40:00	FB45041	NONBREEDING	RBTB13410	M	780
14/10/2016	13:50:00	FB45059	INCUBATING	RBTB13407	F	800
17/10/2016	09:50:00	FB45033	INCUBATING	RBTB13425	F	740
19/10/2016	14:45:00	FB45043	NONBREEDING	RBTB13404	M	760
19/10/2016	14:35:00	FB45059	INCUBATING	RBTB13407	F	700
21/10/2016	10:25:00	FB44763	CHICK REARING	RBTB13404	F	660
21/10/2016	10:50:00	FB45014	NONBREEDING	RBTB13415	F	730
21/10/2016	10:15:00	FB45028	NONBREEDING	RBTB13406	M	760
21/10/2016	11:00:00	FB45032	CHICK REARING	RBTB13417	M	700
21/10/2016	11:05:00	FB45033	INCUBATING	RBTB13425	F	660
21/10/2016	10:45:00	FB45090	NONBREEDING	RBTB13415	F	760
21/10/2016	09:55:00	FB45158	NONBREEDING	RBTB13407	M	690
25/10/2016	15:55:00	FB45036	PREBREEDING	RBTB13413	M	830
25/10/2016	15:40:00	FB45090	NONBREEDING	RBTB13415	F	730
25/10/2016	15:15:00	FB45158	NONBREEDING	RBTB13407	M	750
26/10/2016	09:30:00	FB45028	NONBREEDING	RBTB13407	M	720
26/10/2016	09:45:00	FB45095	NONBREEDING	RBTB13419	F	770
28/10/2016	09:20:00	FB45082	NONBREEDING	RBTB13421	F	865
31/10/2016	10:10:00	FB44763	NONBREEDING	RBTB13410	F	760
31/10/2016	11:15:00	FB45032	NONBREEDING	RBTB13417	M	760
31/10/2016	11:15:00	FB45036	INCUBATING	RBTB13413	M	750
31/10/2016	10:20:00	FB45041	NONBREEDING	RBTB13405	M	790
31/10/2016	11:00:00	FB45090	NONBREEDING	RBTB13415	F	790
02/11/2016	11:05:00	FB45097	NONBREEDING	RBTB13417	F	930
04/11/2016	13:00:00	FB45041	NONBREEDING	RBTB13405	M	830
08/11/2016	13:20:00	EW40559	NONBREEDING	RBTB13420	M	710
08/11/2016	14:16:00	FB45037	INCUBATING	RBTB13413	F	780
08/11/2016	13:45:00	FB45043	NONBREEDING	RBTB1400B	M	790
08/11/2016	13:00:00	FB45082	NONBREEDING	RBTB13420	F	910
08/11/2016	14:10:00	FB45092	NONBREEDING	RBTB13417	M	870
09/11/2016	11:00:00	FB44763	NONBREEDING	RBTB1400B	F	770
09/11/2016	10:25:00	FB45041	NONBREEDING	RBTB13400	M	860
09/11/2016	10:40:00	FB45082	NONBREEDING	RBTB13420	F	800
09/11/2016	11:35:00	FB45092	NONBREEDING	RBTB13417	M	810
14/11/2016	10:11:00	FB45097	NONBREEDING	RBTB13417	F	850
24/11/2016	10:55:00	EY41276	INCUBATING	RBTB13419	M	750
24/11/2016	09:41:00	FB45082	NONBREEDING	RBTB13420	F	690
24/11/2016	10:30:00	FB45156	PREBREEDING	RBTB13415	M	760
28/11/2016	17:24:00	FB45032	PREBREEDING	RBTB13417	M	860
28/11/2016	17:42:00	FB45037	INCUBATING	RBTB13413	F	750
28/11/2016	17:54:00	FB45095	INCUBATING	RBTB13419	F	850
28/11/2016	17:15:00	FB45156	INCUBATING	RBTB13415	M	740
29/11/2016	15:10:00	FB45041	NONBREEDING	RBTB13402	M	760
30/11/2016	10:05	FB45032	PREBREEDING	RBTB13417	M	790
01/12/2016	15:30:00	FB45032	PREBREEDING	RBTB13417	M	760
01/12/2016	14:38:00	FB45041	NONBREEDING	RBTB13402	M	730
06/12/2016	13:50:00	EY41276	INCUBATING	RBTB13419	M	860
06/12/2016	13:40:00	FB45032	INCUBATING	RBTB13417	M	910
06/12/2016	13:45:00	FB45036	INCUBATING	RBTB13413	M	830
06/12/2016	13:25:00	FB45090	INCUBATING	RBTB13415	F	770
09/12/2016	11:05:00	FB45090	INCUBATING	RBTB13415	F	730
14/12/2016	10:55:00	FB44800	NONBREEDING	RBTB13417	F	760
14/12/2016	11:05:00	FB45095	INCUBATING	RBTB13419	F	840
14/12/2016	10:35:00	FB45156	INCUBATING	RBTB13415	M	700
16/12/2016	09:00:00	FB45156	INCUBATING	RBTB13415	M	650
19/12/2016	13:20:00	FB45032	NONBREEDING	RBTB13417	M	780
19/12/2016	08:45:00	FB45090	INCUBATING	RBTB13415	F	840
21/08/2017		FB44757	CHICK REARING	RBTB13416	F	680
21/08/2017		FB44761	CHICK REARING	RBTB13400	M	720
21/08/2017	16:10:00	FB44800	INCUBATING	RBTB13417	F	760
21/08/2017		FB45166	CHICK REARING	RBTB13406	M	710
21/08/2017	15:10:00	FB45200	INCUBATING	RBTB1400B	F	580
23/08/2017		FB44757	CHICK REARING	RBTB13416	F	750
23/08/2017		FB44767	CHICK REARING	RBTB13400	F	620
23/08/2017		FB44800	INCUBATING	RBTB13417	F	710
23/08/2017	12:00:00	FB45008	INCUBATING	RBTB13410	F	650
23/08/2017	12:00:00	FB45028	NONBREEDING	RBTB13405	M	730
23/08/2017		FB45041	NONBREEDING	RBTB13407	M	770
23/08/2017		FB45043	INCUBATING	RBTB1400B	M	760
23/08/2017		FB45190	CHICK REARING	RBTB13402	F	680
25/08/2017		FB44767	CHICK REARING	RBTB13400	F	600
25/08/2017		FB44774	CHICK REARING	RBTB13416	M	850
25/08/2017		FB44800	INCUBATING	RBTB13417	F	650
25/08/2017	12:00:00	FB45009	INCUBATING	RBTB13410	M	780
25/08/2017		FB45041	NONBREEDING	RBTB13407	M	750
25/08/2017		FB45184	CHICK REARING	RBTB13402	M	680
25/08/2017		FB45185	CHICK REARING	RBTB13406	F	940
27/08/2017		FB44774	CHICK REARING	RBTB13416	M	680
27/08/2017		FB45032	INCUBATING	RBTB13417	M	800
27/08/2017		FB45041	NONBREEDING	RBTB13408	M	760
27/08/2017		FB45047	NONBREEDING	RBTB13409	M	680
29/08/2017	12:55:00	FB44757	CHICK REARING	RBTB13416	F	690
29/08/2017	13:20:00	FB45032	INCUBATING	RBTB13416	M	760
29/08/2017	12:10:00	FB45166	CHICK REARING	RBTB13406	M	700
29/08/2017	11:35:00	FB45181	INCUBATING	RBTB13423	F	750
29/08/2017	11:15:00	FB45190	CHICK REARING	RBTB13402	F	660
29/08/2017	11:55:00	FB45200	INCUBATING	RBTB1400B	F	740
04/09/2017	10:45:00	FB44757	CHICK REARING	RBTB13416	F	780
04/09/2017	11:10:00	FB45033	PREBREEDING	RBTB13425	F	830
06/09/2017	10:35:00	FB45005	PREBREEDING	RBTB13414	F	770
06/09/2017	11:45:00	FB45033	INCUBATING	RBTB13425	F	700
06/09/2017	10:57:00	FB45090	PREBREEDING	RBTB13415	F	880
06/09/2017	10:57:00	FB45156	PREBREEDING	RBTB13415	M	790
08/09/2017	11:25:00	FB44761	CHICK REARING	RBTB13400	M	680
08/09/2017	12:20:00	FB45156	INCUBATING	RBTB13415	M	710
10/09/2017	10:15:00	FB44800	INCUBATING	RBTB13417	F	720
10/09/2017	08:45:00	FB45009	CHICK REARING	RBTB13410	M	760
12/09/2017	10:40:00	FB45008	CHICK REARING	RBTB13410	F	670
16/09/2017	08:55:00	FB45008	CHICK REARING	RBTB13410	F	740
16/09/2017	10:00:00	FB45090	INCUBATING	RBTB13415	F	720
16/09/2017	09:15:00	FB45181	CHICK REARING	RBTB13423	F	670
20/09/2017	15:15:00	FB44800	CHICK REARING	RBTB13417	F	750
20/09/2017	15:30:00	FB45005	INCUBATING	RBTB13414	F	680
20/09/2017	13:50:00	FB45008	CHICK REARING	RBTB13410	F	670
20/09/2017	14:25:00	FB45200	CHICK REARING	RBTB1400B	F	660
22/09/2017	12:32:00	FB45009	CHICK REARING	RBTB13410	M	740
22/09/2017	13:50:00	FB45032	CHICK REARING	RBTB13417	M	700
22/09/2017	14:22:00	FB45033	NONBREEDING	RBTB13425	F	700
22/09/2017	12:30:00	FB45047	PREBREEDING	RBTB13409	M	700
22/09/2017	13:40:00	FB45090	INCUBATING	RBTB13415	F	640
22/09/2017	13:25:00	FB45187	PREBREEDING	RBTB13424	F	820
22/09/2017	13:00:00	FB45200	CHICK REARING	RBTB1400B	F	590
24/09/2017	16:10:00	EW40570	INCUBATING	RBTB13414	M	780
24/09/2017	15:30:00	FB44800	CHICK REARING	RBTB13417	F	800
24/09/2017	14:00:00	FB45082	PREBREEDING	RBTB13409	F	850
24/09/2017	15:10:00	FB45156	INCUBATING	RBTB13415	M	740
24/09/2017	15:20:00	FB45187	INCUBATING	RBTB13424	F	640
24/09/2017	14:50:00	FB45200	CHICK REARING	RBTB1400B	F	570
26/09/2017	10:55:00	FB44800	CHICK REARING	RBTB13417	F	730
26/09/2017	10:10:00	FB45033	NONBREEDING	RBTB13425	F	780
26/09/2017	10:07:00	FB45043	CHICK REARING	RBTB1400B	M	670
26/09/2017	10:22:00	FB45052	INCUBATING	RBTB13424	M	840
26/09/2017	09:45:00	FB45082	INCUBATING	RBTB13409	F	720
28/09/2017	16:00:00	EY41276	INCUBATING	RBTB13419	M	860
28/09/2017	15:05:00	FB45008	CHICK REARING	RBTB13410	F	760
28/09/2017	15:50:00	FB45032	CHICK REARING	RBTB13417	M	730
28/09/2017	14:25:00	FB45047	INCUBATING	RBTB13409	M	710
28/09/2017	15:35:00	FB45052	INCUBATING	RBTB13424	M	740
28/09/2017	15:30:00	FB45156	INCUBATING	RBTB13415	M	640
30/09/2017	09:15:00	FB45200	CHICK REARING	RBTB1400B	F	700
02/10/2017	12:22:00	EW40570	INCUBATING	RBTB13414	M	630
02/10/2017	12:00:00	FB45052	INCUBATING	RBTB13424	M	670
02/10/2017	10:55:00	FB45082	INCUBATING	RBTB13409	F	750
02/10/2017	11:50:00	FB45156	INCUBATING	RBTB13415	M	610
02/10/2017	11:20:00	FB45200	CHICK REARING	RBTB1400B	F	610
04/10/2017	12:25:00	FB45052	INCUBATING	RBTB13424	M	650
04/10/2017	11:20:00	FB45082	INCUBATING	RBTB13409	F	720
04/10/2017	12:20:00	FB45090	INCUBATING	RBTB13415	F	800
06/10/2017	10:20:00	FB45082	INCUBATING	RBTB13409	F	710
06/10/2017	11:20:00	FB45187	INCUBATING	RBTB13424	F	730
08/10/2017	16:00:00	FB45047	INCUBATING	RBTB13409	M	750
08/10/2017	16:50:00	FB45200	CHICK REARING	RBTB1400B	F	750
10/10/2017	14:35:00	FB45200	CHICK REARING	RBTB1400B	F	620
12/10/2017	16:20:00	EW40570	INCUBATING	RBTB13414	M	750
12/10/2017	16:12:00	EY41276	INCUBATING	RBTB13419	M	840
12/10/2017	15:50:00	FB45090	INCUBATING	RBTB13415	F	620
14/10/2017	09:10:00	FB45032	CHICK REARING	RBTB13417	M	670
14/10/2017	08:50:00	FB45156	INCUBATING	RBTB13415	M	700
14/10/2017	09:05:00	FB45187	INCUBATING	RBTB13424	F	600
16/10/2017	11:40:00	EY41276	INCUBATING	RBTB13419	M	760
16/10/2017	11:35:00	FB44800	CHICK REARING	RBTB13417	F	710
16/10/2017	10:55:00	FB45043	CHICK REARING	RBTB1400B	M	730
16/10/2017	12:10:00	FB45052	INCUBATING	RBTB13424	M	710
16/10/2017	09:30:00	FB45082	INCUBATING	RBTB13409	F	900
18/10/2017	17:30:00	FB45052	INCUBATING	RBTB13424	M	640
18/10/2017	17:00:00	FB45082	INCUBATING	RBTB13409	F	780
18/10/2017	17:10:00	FB45200	CHICK REARING	RBTB1400B	F	640
19/10/2017	08:00:00	FB45090	CHICK REARING	RBTB13415	F	860
20/10/2017	15:35:00	FB45005	CHICK REARING	RBTB13414	F	720
20/10/2017	15:22:00	FB45032	CHICK REARING	RBTB13417	M	810
20/10/2017	14:10:00	FB45082	INCUBATING	RBTB13409	F	720
20/10/2017	15:22:00	FB45095	INCUBATING	RBTB13419	F	820
20/10/2017	15:15:00	FB45156	CHICK REARING	RBTB13415	M	610
20/10/2017	14:45:00	FB45200	CHICK REARING	RBTB1400B	F	640
22/10/2017	08:57:00	FB45005	CHICK REARING	RBTB13414	F	740
22/10/2017	08:32:00	FB45032	CHICK REARING	RBTB13417	M	840
22/10/2017	08:10:00	FB45090	CHICK REARING	RBTB13415	F	750
22/10/2017	08:20:00	FB45092	INCUBATING	RBTB1400C	M	740
22/10/2017	08:40:00	FB45095	INCUBATING	RBTB13419	F	760
23/10/2017	10:20:00	FB45002	CHICK REARING	RBTB13414	M	660
23/10/2017	10:10:00	FB45052	INCUBATING	RBTB13424	M	630
23/10/2017	10:00:00	FB45090	CHICK REARING	RBTB13415	F	710
24/10/2017	13:35:00	FB45005	CHICK REARING	RBTB13414	F	670
24/10/2017	14:00:00	FB45047	INCUBATING	RBTB13409	M	730
24/10/2017	12:55:00	FB45090	CHICK REARING	RBTB13415	F	700
24/10/2017	12:55:00	FB45187	INCUBATING	RBTB13424	F	710
26/10/2017	14:25:00	FB44767	CHICK REARING	RBTB13400	F	820
26/10/2017	15:10:00	FB44774	CHICK REARING	RBTB13416	M	820
26/10/2017	15:30:00	FB45005	CHICK REARING	RBTB13414	F	730
26/10/2017	15:00:00	FB45090	CHICK REARING	RBTB13415	F	670
26/10/2017	14:37:00	FB45200	CHICK REARING	RBTB1400B	F	680
28/10/2017	16:25:00	EW40570	CHICK REARING	RBTB13414	M	680
28/10/2017	16:10:00	FB45097	INCUBATING	RBTB1400C	F	770
28/10/2017	16:00:00	FB45156	CHICK REARING	RBTB13415	M	720
28/10/2017	15:10:00	FB45200	CHICK REARING	RBTB1400B	F	640
30/10/2017	12:40:00	EW40570	CHICK REARING	RBTB13414	M	630
30/10/2017	12:20:00	FB45032	CHICK REARING	RBTB13417	M	760
30/10/2017	10:50:00	FB45047	INCUBATING	RBTB13409	M	650
30/10/2017	11:55:00	FB45156	CHICK REARING	RBTB13415	M	680
01/11/2017	16:35:00	FB45005	CHICK REARING	RBTB13414	F	720
01/11/2017	15:25:00	FB45082	INCUBATING	RBTB13409	F	760
01/11/2017	16:20:00	FB45097	INCUBATING	RBTB1400C	F	750
03/11/2017	13:20:00	FB45005	CHICK REARING	RBTB13414	F	680
03/11/2017	11:00:00	FB45043	CHICK REARING	RBTB1400B	M	670
03/11/2017	11:35:00	FB45090	CHICK REARING	RBTB13415	F	660
03/11/2017	13:00:00	FB45095	INCUBATING	RBTB13419	F	810
05/11/2017	08:35:00	FB45090	CHICK REARING	RBTB13415	F	640
05/11/2017	09:15:00	FB45092	INCUBATING	RBTB1400C	M	800
07/11/2017	14:25:00	EW40570	CHICK REARING	RBTB13414	M	700
07/11/2017	09:20:00	FB45047	INCUBATING	RBTB13409	M	780
09/11/2017	12:00:00	EW40570	CHICK REARING	RBTB13414	M	630
09/11/2017	11:05:00	FB45032	CHICK REARING	RBTB13417	M	700
09/11/2017	15:27:00	FB45047	CHICK REARING	RBTB13409	M	720
13/11/2017	12:15:00	FB45047	CHICK REARING	RBTB13409	M	660
13/11/2017	12:10:00	FB45097	INCUBATING	RBTB1400C	F	860
15/11/2017	11:10:00	FB45082	CHICK REARING	RBTB13409	F	720
15/11/2017	12:00:00	FB45156	CHICK REARING	RBTB13415	M	650
21/11/2017	12:17:00	FB45005	CHICK REARING	RBTB13414	F	640
21/11/2017	10:41:00	FB45047	CHICK REARING	RBTB13409	M	670
23/11/2017	15:15:00	FB45005	CHICK REARING	RBTB13414	F	650
23/11/2017	14:15:00	FB45047	CHICK REARING	RBTB13409	M	630
25/11/2017	10:35:00	FB45032	CHICK REARING	RBTB13417	M	700
25/11/2017	09:30:00	FB45082	CHICK REARING	RBTB13409	F	700
27/11/2017	11:35:00	FB45082	CHICK REARING	RBTB13409	F	650
27/11/2017	12:15:00	FB45097	INCUBATING	RBTB1400C	F	730
28/11/2017	11:38:00	EW40552	CHICK REARING	EGISUMABVNETR	F	840
28/11/2017	12:45:00	FB45023	INCUBATING	EGIRBTB17362	M	760
28/11/2017	13:05:00	FB45066	INCUBATING	EGIRBTB17364	F	720
28/11/2017	11:38:00	FB45192	CHICK REARING	EGISUMABVNETR	M	800
29/11/2017	11:40:00	FB45047	CHICK REARING	RBTB13409	M	660
29/11/2017	12:25:00	FB45097	INCUBATING	RBTB1400C	F	670
30/11/2017	13:49:00	FB45023	INCUBATING	EGIRBTB17362	M	680
30/11/2017	11:15:00	FB45192	CHICK REARING	EGISUMABVNETR	M	740
30/11/2017	13:44:00	FB45198	INCUBATING	EGIRBTB17364	M	800
01/12/2017	11:10:00	FB45047	CHICK REARING	RBTB13409	M	650
01/12/2017	12:10:00	FB45097	CHICK REARING	RBTB1400C	F	750
02/12/2017	10:29:00	EW40522	CHICK REARING	EGISUMABVNETR	F	720
03/12/2017	12:50:00	FB45092	CHICK REARING	RBTB1400C	M	680
04/12/2017	16:49:00	EW40552	CHICK REARING	EGISUMABVNETR	F	680
05/12/2017	10:30:00	FB45082	CHICK REARING	RBTB13409	F	656
05/12/2017	11:30:00	FB45097	CHICK REARING	RBTB1400C	F	720
06/12/2017	11:31:00	FB45192	CHICK REARING	EGISUMABVNETR	M	780
06/12/2017	13:00:00	FC45699	INCUBATING	EGIRBTB17362	F	740
07/12/2017	14:05:00	FB45097	CHICK REARING	RBTB1400C	F	630
09/12/2017	10:40:00	EW40570	CHICK REARING	RBTB13414	M	750
09/12/2017	09:20:00	FB45082	CHICK REARING	RBTB13409	F	660
09/12/2017	10:05:00	FB45092	CHICK REARING	RBTB1400C	M	650
10/12/2017	22:29:00	EW40552	CHICK REARING	EGISUMABVNETR	F	760
11/12/2017	12:24:00	FB45047	CHICK REARING	RBTB13409	M	700
13/12/2017	16:36:00	FB45097	CHICK REARING	RBTB1400C	F	700
15/12/2017	15:30:00	EW40570	CHICK REARING	RBTB13414	M	650
15/12/2017	15:00:00	FB45092	CHICK REARING	RBTB1400C	M	720
17/12/2017	17:15:00	FB45092	CHICK REARING	RBTB1400C	M	590
