# Supplementary material for: Between‐year and spatial variation in body condition across the breeding cycle in a pelagic seabird, the Red‐billed Tropicbird
Source: Ecol Evol. 2023 Dec 27;13(12):e10743. doi: 10.1002/ece3.10743 (PMC10752250; doi:10.1002/ece3.10743)
Supplement: Supplementary file 2 — Data S2. [file ECE3-13-e10743-s005.csv]

Date	Time	DAYOFBSTAGE	WEEKOFCR	FIVEDAYINT	Ring_Nr	FLEDGED	NEST_ID	Sex	Weight
21/08/2013	14:15:00	25	4	5	FB44760	TRUE	RBTB_2013_402	F	625
21/08/2013	12:45:00	28	4	6	FB44757	TRUE	RBTB_2013_416	F	655
23/08/2013	14:10:00	27	4	6	FB44766	TRUE	RBTB_2013_402	M	720
25/08/2013	10:45:00	48	7	10	EW40553	TRUE	RBTB_2013_417	F	650
25/08/2013	10:35:00	49	7	10	FB44770	TRUE	RBTB_2013_417	M	650
27/08/2013	14:15:00	34	5	7	FB44774	TRUE	RBTB_2013_416	M	850
03/09/2013	13:12:00	56	8	12	FB44770	TRUE	RBTB_2013_417	M	640
03/09/2013	13:25:00	8	2	2	FB44752	TRUE	RBTB_2013_412	M	790
04/09/2013	10:24:00	4	1	1	FB44768	FALSE	RBTB_2013_406	F	730
04/09/2013	09:30:00	42	6	9	FB44774	TRUE	RBTB_2013_416	M	740
06/09/2013	15:20:00	11	2	3	FB44786	TRUE	RBTB_2013_412	F	640
06/09/2013	15:00:00	44	7	9	FB44757	TRUE	RBTB_2013_416	F	685
06/09/2013	15:15:00	59	9	12	FB44785	TRUE	RBTB_2013_417	M	720
08/09/2013	11:53:00	46	7	10	FB44757	TRUE	RBTB_2013_416	F	635
09/09/2013	13:20:00	14	2	3	FB44752	TRUE	RBTB_2013_412	M	690
09/09/2013	14:40:00	9	2	2	FB44768	FALSE	RBTB_2013_406	F	705
09/09/2013	14:25:00	44	7	9	FB44766	TRUE	RBTB_2013_402	M	775
11/09/2013	15:40:00	11	2	3	FB44768	FALSE	RBTB_2013_406	F	730
13/09/2013	12:15:00	13	2	3	FB44764	FALSE	RBTB_2013_406	M	620
15/09/2013	14:22:00	20	3	4	FB44786	TRUE	RBTB_2013_412	F	615
16/09/2013	15:05:00	54	8	11	FB44757	TRUE	RBTB_2013_416	F	690
17/09/2013	10:02:00	17	3	4	FB44768	FALSE	RBTB_2013_406	F	800
18/09/2013	09:48:00	53	8	11	FB44766	TRUE	RBTB_2013_402	M	700
19/09/2013	09:11:00	24	4	5	FB44752	TRUE	RBTB_2013_412	M	730
20/09/2013	11:40:00	25	4	5	FB44752	TRUE	RBTB_2013_412	M	680
22/09/2013	09:46:00	1	1	1	FB44763	FALSE	RBTB_2013_404	F	795
24/09/2013	15:17:00	29	5	6	FB44786	TRUE	RBTB_2013_412	F	680
25/09/2013	14:25:00	4	1	1	FB44763	FALSE	RBTB_2013_404	F	640
25/09/2013	12:00:00	1	1	1	FB44784	FALSE	RBTB_2013_409	M	800
26/09/2013	13:49:00	31	5	7	FB44752	TRUE	RBTB_2013_412	M	750
26/09/2013	14:23:00	2	1	1	FB44784	FALSE	RBTB_2013_409	M	800
26/09/2013	13:35:00	64	10	13	FB44774	TRUE	RBTB_2013_416	M	805
27/09/2013	12:00:00	65	10	13	FB44774	TRUE	RBTB_2013_416	M	720
27/09/2013	15:25:00	3	1	1	FB44776	FALSE	RBTB_2013_409	F	740
30/09/2013	14:58:00	35	5	7	FB44786	TRUE	RBTB_2013_412	F	580
30/09/2013	15:40:00	9	2	2	FB44777	FALSE	RBTB_2013_404	M	710
02/10/2013	14:47:00	11	2	3	FB44777	FALSE	RBTB_2013_404	M	650
02/10/2013	17:30:00	8	2	2	FB44784	FALSE	RBTB_2013_409	M	750
03/10/2013	11:00:00	68	10	14	FB44760	TRUE	RBTB_2013_402	F	730
04/10/2013	14:05:00	13	2	3	FB44777	FALSE	RBTB_2013_404	M	660
04/10/2013	13:40:00	5	1	1	FB44771	FALSE	RBTB_2013_411	F	730
05/10/2013	12:04:00	11	2	3	FB44776	FALSE	RBTB_2013_409	F	630
05/10/2013	12:28:00	14	2	3	FB44763	FALSE	RBTB_2013_404	F	750
05/10/2013	09:45:00	14	2	3	FB44763	FALSE	RBTB_2013_404	F	760
05/10/2013	08:35:00	47	7	10	FB44766	TRUE	RBTB_2013_402	M	800
09/10/2013	14:03:00	18	3	4	FB44777	FALSE	RBTB_2013_404	M	670
09/10/2013	13:45:00	15	3	3	FB44784	FALSE	RBTB_2013_409	M	750
10/10/2013	14:05:00	11	2	3	FB44771	FALSE	RBTB_2013_411	F	680
10/10/2013	11:20:00	11	2	3	FB44771	FALSE	RBTB_2013_411	F	735
12/10/2013	09:50:00	47	7	10	FB44752	TRUE	RBTB_2013_412	M	660
13/10/2013	09:10:00	4	1	1	EW40559	FALSE	RBTB_2013_420	M	750
21/10/2013	14:12:00	56	8	12	FB44752	TRUE	RBTB_2013_412	M	900
22/10/2013	09:45:00	28	4	6	FB44776	FALSE	RBTB_2013_409	F	670
25/10/2013	11:23:00	16	3	4	FB44787	FALSE	RBTB_2013_420	F	850
07/11/2013	10:25:00	29	5	6	FB44787	FALSE	RBTB_2013_420	F	710
11/12/2013	14:24:00	6	1	2	FB44783	FALSE	RBTB_2013_903	F	585
22/09/2014	13:35:00	1	1	1	FB44763	FALSE	RBTB_2014_005	F	790
23/09/2014	10:15:00	1	1	1	FB44767	FALSE	RBTB_2014_008	F	670
24/09/2014	10:15:00	1	1	1	FB44783	FALSE	RBTB_2014_004	F	650
24/09/2014	10:45:00	3	1	1	FB44763	FALSE	RBTB_2014_005	F	700
25/09/2014	11:40:00	2	1	1	FB44783	FALSE	RBTB_2014_004	F	640
25/09/2014	12:15:00	3	1	1	FB44767	FALSE	RBTB_2014_008	F	650
26/09/2014	13:30:00	4	1	1	FB44761	FALSE	RBTB_2014_008	M	740
26/09/2014	13:39:00	5	1	1	FB44777	FALSE	RBTB_2014_005	M	780
28/09/2014	09:07:00	7	1	2	FB44777	FALSE	RBTB_2014_005	M	720
29/09/2014	11:25:00	6	1	2	FB44783	FALSE	RBTB_2014_004	F	650
29/09/2014	12:00:00	8	2	2	FB44777	FALSE	RBTB_2014_005	M	670
29/09/2014	11:42:00	7	1	2	FB44761	FALSE	RBTB_2014_008	M	730
30/09/2014	10:15:00	7	1	2	FB44783	FALSE	RBTB_2014_004	F	600
30/09/2014	10:30:00	8	2	2	FB44767	FALSE	RBTB_2014_008	F	800
03/10/2014	11:30:00	12	2	3	FB44763	FALSE	RBTB_2014_005	F	660
03/10/2014	11:00:00	10	2	2	FB44780	FALSE	RBTB_2014_004	M	750
05/10/2014	10:35:00	13	2	3	FB44761	FALSE	RBTB_2014_008	M	730
06/10/2014	14:40:00	15	3	3	FB44777	FALSE	RBTB_2014_005	M	630
06/10/2014	13:50:00	12	2	3	FB44780	FALSE	RBTB_2014_004	M	650
06/10/2014	14:25:00	14	2	3	FB44767	FALSE	RBTB_2014_008	F	790
08/10/2014	09:20:00	16	3	4	FB44761	FALSE	RBTB_2014_008	M	670
09/10/2014	14:45:00	18	3	4	FB44763	FALSE	RBTB_2014_005	F	690
09/10/2014	14:30:00	17	3	4	FB44767	FALSE	RBTB_2014_008	F	750
12/10/2014	11:57:00	20	3	4	FB44761	FALSE	RBTB_2014_008	M	600
12/10/2014	12:09:00	21	3	5	FB44777	FALSE	RBTB_2014_005	M	630
13/10/2014	13:50:00	45	7	9	FB45039	FALSE	RBTB_2014_011	M	670
28/10/2014	10:40:00	2	1	1	FB44779	TRUE	RBTB_2014_014	M	640
29/10/2014	13:56:00	3	1	1	FB44758	TRUE	RBTB_2014_012	M	740
01/11/2014	13:40:00	1	1	1	FB45002	FALSE	RBTB_2014_016	M	790
02/11/2014	10:07:00	2	1	1	FB45002	FALSE	RBTB_2014_016	M	720
02/11/2014	10:07:00	2	1	1	FB45006	FALSE	RBTB_2014_016	F	750
04/11/2014	11:24:00	9	2	2	FB44779	TRUE	RBTB_2014_014	M	690
04/11/2014	11:17:00	9	2	2	FB44758	TRUE	RBTB_2014_012	M	840
06/11/2014	09:47:00	11	2	3	FB44758	TRUE	RBTB_2014_012	M	640
07/11/2014	09:57:00	12	2	3	FB45012	TRUE	RBTB_2014_012	F	570
07/11/2014	10:20:00	7	1	2	FB45006	FALSE	RBTB_2014_016	F	680
07/11/2014	10:00:00	12	2	3	FB44779	TRUE	RBTB_2014_014	M	730
10/11/2014	13:00:00	10	2	2	FB45002	FALSE	RBTB_2014_016	M	690
14/11/2014	14:04:00	19	3	4	FB45012	TRUE	RBTB_2014_012	F	630
17/11/2014	15:08:00	17	3	4	FB45006	FALSE	RBTB_2014_016	F	690
21/11/2014	10:52	12	2	3	FB45028	TRUE	RBTB_2014_018	M	630
24/11/2014	14:28:00	29	5	6	FB45012	TRUE	RBTB_2014_012	F	750
28/11/2014	15:10:00	19	3	4	FB45017	TRUE	RBTB_2014_018	F	680
28/11/2014	14:17:00	33	5	7	FB44758	TRUE	RBTB_2014_012	M	740
30/11/2014	13:50:00	21	3	5	FB45028	TRUE	RBTB_2014_018	M	630
30/11/2014	14:35:00	35	5	7	FB44779	TRUE	RBTB_2014_014	M	630
30/11/2014	14:10:00	28	4	6	FB45014	TRUE	RBTB_2014_015	F	730
01/12/2014	14:52:00	11	2	3	EW40568	TRUE	RBTB_2014_020	M	600
01/12/2014	14:45:00	31	5	7	FB45002	FALSE	RBTB_2014_016	M	680
01/12/2014	14:17:00	36	6	8	EW40566	TRUE	RBTB_2014_014	F	740
04/12/2014	14:20:00	34	5	7	FB45006	FALSE	RBTB_2014_016	F	810
04/12/2014	14:30:00	14	2	3	FB45019	TRUE	RBTB_2014_020	F	820
04/12/2014	13:20:00	32	5	7	FB45014	TRUE	RBTB_2014_015	F	820
04/12/2014	14:00:00	39	6	8	FB44758	TRUE	RBTB_2014_012	M	820
07/12/2014	17:00:00	42	6	9	EW40566	TRUE	RBTB_2014_014	F	780
07/12/2014	17:30:00	17	3	4	EW40568	TRUE	RBTB_2014_020	M	860
08/12/2014	16:50:00	18	3	4	FB45019	TRUE	RBTB_2014_020	F	760
09/12/2014	16:55:00	30	5	6	FB45028	TRUE	RBTB_2014_014	M	640
09/12/2014	16:35:00	44	7	9	EW40566	TRUE	RBTB_2014_014	F	710
09/12/2014	16:10:00	37	6	8	FB44781	TRUE	RBTB_2014_015	M	720
10/12/2014	14:20:00	45	7	9	FB44779	TRUE	RBTB_2014_014	M	720
12/12/2014	14:05:00	47	7	10	FB45012	TRUE	RBTB_2014_012	F	630
12/12/2014	14:50:00	33	5	7	FB45017	TRUE	RBTB_2014_014	F	690
15/12/2014	12:40:00	25	4	5	FB45019	TRUE	RBTB_2014_020	F	640
19/12/2014	09:40:00	54	8	11	FB44779	TRUE	RBTB_2014_014	M	660
20/12/2014	14:10:00	30	5	6	FB45019	TRUE	RBTB_2014_020	F	640
21/12/2014	14:25:00	56	8	12	FB45012	TRUE	RBTB_2014_012	F	650
21/12/2014	14:10:00	49	7	10	FB45014	TRUE	RBTB_2014_015	F	690
24/08/2015	13:35:00	33	5	7	FB44774	TRUE	RBTB_2015_001	M	640
25/08/2015	10:40:00	34	5	7	FB44774	TRUE	RBTB_2015_001	M	650
26/08/2015	10:15:00	64	10	13	EW40553	TRUE	RBTB_2015_003	F	640
28/08/2015	11:35:00	37	6	8	FB44757	TRUE	RBTB_2015_001	F	780
30/08/2015	08:10:00	30	5	7	FB45036	TRUE	RBTB_2015_010	M	760
01/09/2015	10:10:00	41	6	9	FB44774	TRUE	RBTB_2015_001	M	690
03/09/2015	13:25:00	43	7	9	FB44757	TRUE	RBTB_2015_001	F	750
14/09/2015	09:45:00	3	1	1	FB45036	TRUE	RBTB_2015_010	M	750
14/09/2015	09:20:00	54	8	11	FB44774	TRUE	RBTB_2015_001	M	860
18/09/2015	09:04:00	58	9	12	FB44757	TRUE	RBTB_2015_001	F	720
20/09/2015	07:39:00	21	3	5	FB44761	FALSE	RBTB_2015_005	M	690
23/09/2015	09:17:00	24	4	5	FB44767	FALSE	RBTB_2015_005	F	590
23/09/2015	10:40:00	12	2	3	FB45037	TRUE	RBTB_2015_010	F	660
29/09/2015	09:30:00	5	1	1	EW40556	FALSE	RBTB_2015_009	M	670
30/09/2015	10:25:00	19	3	4	FB45036	TRUE	RBTB_2015_010	M	630
30/09/2015	10:10:00	6	1	2	FB44751	FALSE	RBTB_2015_009	F	650
30/09/2015	09:55:00	21	3	5	FB45028	FALSE	RBTB_2015_013	M	800
01/10/2015	07:08:00	1	1	1	EW40568	FALSE	RBTB_2015_007	M	640
02/10/2015	07:12:00	2	1	1	EW40568	FALSE	RBTB_2015_007	M	640
02/10/2015	07:04:00	33	5	7	FB44767	FALSE	RBTB_2015_005	F	750
03/10/2015	08:20:00	9	2	2	FB44751	FALSE	RBTB_2015_009	F	700
03/10/2015	07:47:00	3	1	1	FB45019	FALSE	RBTB_2015_007	F	750
04/10/2015	07:40:00	4	1	1	FB45019	FALSE	RBTB_2015_007	F	810
07/10/2015	07:03:00	21	3	5	FB44783	FALSE	RBTB_2015_019	F	670
07/10/2015	07:14:00	7	1	2	FB45019	FALSE	RBTB_2015_007	F	720
09/10/2015	09:36:00	15	3	3	EW40566	FALSE	RBTB_2015_009	F	770
11/10/2015	09:30:00	30	5	6	FB45036	TRUE	RBTB_2015_010	M	650
15/10/2015	07:58:00	34	5	7	FB45037	TRUE	RBTB_2015_010	F	660
15/10/2015	06:59:00	1	1	1	FB45006	FALSE	RBTB_2015_011	F	720
16/10/2015	07:38:00	2	1	1	FB45002	FALSE	RBTB_2015_011	M	720
18/10/2015	07:37:00	4	1	1	FB45006	FALSE	RBTB_2015_011	F	710
18/10/2015	08:14:00	24	4	5	FB44757	FALSE	RBTB_2015_009	F	710
25/10/2015	08:10:00	44	7	9	FB45037	TRUE	RBTB_2015_010	F	610
30/10/2015	06:50:00	1	1	1	FB44783	FALSE	RBTB_2015_019	F	630
03/11/2015	10:47:00	2	1	1	FB45032	TRUE	RBTB_2015_015	M	670
03/11/2015	10:10:00	8	2	2	FB45028	FALSE	RBTB_2015_013	M	670
03/11/2015	09:40:00	5	1	1	FB44784	FALSE	RBTB_2015_019	M	730
04/11/2015	09:15:00	3	1	1	FB44800	TRUE	RBTB_2015_015	F	670
05/11/2015	09:50:00	55	8	11	FB45037	TRUE	RBTB_2015_010	F	650
06/11/2015	09:40:00	1	1	1	FB45081	FALSE	RBTB_2015_017	M	730
06/11/2015	10:10:00	56	8	12	FB45036	TRUE	RBTB_2015_010	M	750
09/11/2015	15:45:00	8	2	2	FB45032	TRUE	RBTB_2015_015	M	730
12/11/2015	13:06:00	11	2	3	FB44800	TRUE	RBTB_2015_015	F	650
14/11/2015	07:55:00	13	2	3	FB45032	TRUE	RBTB_2015_015	M	680
22/11/2015	09:03:00	21	3	5	FB45032	TRUE	RBTB_2015_015	M	680
27/11/2015	14:50:00	26	4	6	FB44800	TRUE	RBTB_2015_015	F	650
01/12/2015	13:59:00	30	5	6	FB45032	TRUE	RBTB_2015_015	M	700
08/12/2015	07:03:00	37	6	8	FB45032	TRUE	RBTB_2015_015	M	690
14/12/2015	09:10:00	43	7	9	FB45032	TRUE	RBTB_2015_015	M	740
16/12/2015	13:44:00	45	7	9	FB44800	TRUE	RBTB_2015_015	F	640
19/12/2015	07:40:00	2	1	1	FB45082	FALSE	RBTB_2015_018	F	730
19/12/2015	08:14:00	48	7	10	FB45032	TRUE	RBTB_2015_015	M	740
20/12/2015	08:27:00	3	1	1	FB45047	FALSE	RBTB_2015_018	M	670
21/12/2015	12:35:00	50	8	10	FB44800	TRUE	RBTB_2015_015	F	770
31/08/2016	10:35:00	1	1	1	FB44784	FALSE	RBTB_2016_007	M	750
22/09/2016	10:35:00	1	1	1	FB44758	FALSE	RBTB_2016_009	M	640
26/09/2016	11:05:00	3	1	1	FB44800	FALSE	RBTB_2016_011	F	640
26/09/2016	11:20:00	5	1	1	FB45012	FALSE	RBTB_2016_009	F	690
29/09/2016	09:45:00	6	1	2	FB44800	FALSE	RBTB_2016_011	F	650
29/09/2016	09:55:00	8	2	2	FB45012	FALSE	RBTB_2016_009	F	660
02/10/2016	10:25:00	1	1	1	FB44763	FALSE	RBTB_2016_008	F	660
02/10/2016	11:00:00	9	2	2	FB45032	FALSE	RBTB_2016_011	M	700
05/10/2016	10:40:00	12	2	3	FB45032	FALSE	RBTB_2016_011	M	740
05/10/2016	09:55:00	4	1	1	FB45043	FALSE	RBTB_2016_008	M	750
07/10/2016	10:55:00	14	2	3	FB44800	FALSE	RBTB_2016_011	F	630
10/10/2016	10:05:00	9	2	2	FB45043	FALSE	RBTB_2016_008	M	720
12/10/2016	10:25:00	11	2	3	FB44763	FALSE	RBTB_2016_008	F	670
12/10/2016	11:20:00	19	3	4	FB45032	FALSE	RBTB_2016_011	M	760
21/10/2016	10:25:00	20	3	4	FB44763	FALSE	RBTB_2016_008	F	660
21/10/2016	11:00:00	28	4	6	FB45032	FALSE	RBTB_2016_011	M	700
21/08/2017		17	3	4	FB44757	TRUE	RBTB_2017_015	F	680
21/08/2017		28	4	6	FB45166	TRUE	RBTB_2017_014	M	710
21/08/2017		14	2	3	FB44761	TRUE	RBTB_2017_013	M	720
23/08/2017		16	3	4	FB44767	TRUE	RBTB_2017_013	F	620
23/08/2017		53	8	11	FB45190	TRUE	RBTB_2017_012	F	680
23/08/2017		19	3	4	FB44757	TRUE	RBTB_2017_015	F	750
25/08/2017		18	3	4	FB44767	TRUE	RBTB_2017_013	F	600
25/08/2017		55	8	11	FB45184	TRUE	RBTB_2017_012	M	680
25/08/2017		32	5	7	FB45185	TRUE	RBTB_2017_014	F	840
25/08/2017		21	3	5	FB44774	TRUE	RBTB_2017_015	M	850
27/08/2017		23	4	5	FB44774	TRUE	RBTB_2017_015	M	680
29/08/2017	11:15:00	59	9	12	FB45190	TRUE	RBTB_2017_012	F	660
29/08/2017	12:55:00	25	4	5	FB44757	TRUE	RBTB_2017_015	F	690
29/08/2017	12:10:00	36	6	8	FB45166	TRUE	RBTB_2017_014	M	700
04/09/2017	10:45:00	31	5	7	FB44757	TRUE	RBTB_2017_015	F	780
08/09/2017	11:25:00	32	5	7	FB44761	TRUE	RBTB_2017_013	M	680
10/09/2017	08:45:00	6	1	2	FB45009	TRUE	RBTB_2017_008	M	760
12/09/2017	10:40:00	8	2	2	FB45008	TRUE	RBTB_2017_008	F	670
16/09/2017	09:15:00	11	2	3	FB45181	TRUE	RBTB_2017_009	F	670
16/09/2017	08:55:00	12	2	3	FB45008	TRUE	RBTB_2017_008	F	740
20/09/2017	14:25:00	2	1	1	FB45200	TRUE	RBTB_2017_011	F	660
20/09/2017	13:50:00	16	3	4	FB45008	TRUE	RBTB_2017_008	F	670
20/09/2017	15:15:00	4	1	1	FB44800	TRUE	RBTB_2017_010	F	750
22/09/2017	13:00:00	4	1	1	FB45200	TRUE	RBTB_2017_011	F	590
22/09/2017	13:50:00	6	1	2	FB45032	TRUE	RBTB_2017_010	M	700
22/09/2017	12:32:00	18	3	4	FB45009	TRUE	RBTB_2017_008	M	740
24/09/2017	14:50:00	6	1	2	FB45200	TRUE	RBTB_2017_011	F	570
24/09/2017	15:30:00	8	2	2	FB44800	TRUE	RBTB_2017_010	F	800
26/09/2017	10:07:00	8	2	2	FB45043	TRUE	RBTB_2017_011	M	670
26/09/2017	10:55:00	10	2	2	FB44800	TRUE	RBTB_2017_010	F	730
28/09/2017	15:50:00	12	2	3	FB45032	TRUE	RBTB_2017_010	M	730
28/09/2017	15:05:00	24	4	5	FB45008	TRUE	RBTB_2017_008	F	760
30/09/2017	09:15:00	10	2	2	FB45200	TRUE	RBTB_2017_011	F	700
02/10/2017	11:20:00	14	2	3	FB45200	TRUE	RBTB_2017_011	F	610
08/10/2017	16:50:00	20	3	4	FB45200	TRUE	RBTB_2017_011	F	750
10/10/2017	14:35:00	22	4	5	FB45200	TRUE	RBTB_2017_011	F	620
14/10/2017	09:10:00	28	4	6	FB45032	TRUE	RBTB_2017_010	M	670
16/10/2017	11:35:00	30	5	6	FB44800	TRUE	RBTB_2017_010	F	710
16/10/2017	10:55:00	28	4	6	FB45043	TRUE	RBTB_2017_011	M	730
18/10/2017	17:10:00	30	5	6	FB45200	TRUE	RBTB_2017_011	F	640
19/10/2017	08:00:00	1	1	1	FB45090	FALSE	RBTB_2017_018	F	860
20/10/2017	15:15:00	2	1	1	FB45156	FALSE	RBTB_2017_018	M	610
20/10/2017	14:45:00	32	5	7	FB45200	TRUE	RBTB_2017_011	F	640
20/10/2017	15:35:00	1	1	1	FB45005	TRUE	RBTB_2017_019	F	720
20/10/2017	15:22:00	34	5	7	FB45032	TRUE	RBTB_2017_010	M	810
22/10/2017	08:57:00	3	1	1	FB45005	TRUE	RBTB_2017_019	F	740
22/10/2017	08:10:00	4	1	1	FB45090	FALSE	RBTB_2017_018	F	750
22/10/2017	08:32:00	36	6	8	FB45032	TRUE	RBTB_2017_010	M	840
23/10/2017	10:20:00	4	1	1	FB45002	TRUE	RBTB_2017_019	M	660
23/10/2017	10:00:00	5	1	1	FB45090	FALSE	RBTB_2017_018	F	710
24/10/2017	13:35:00	5	1	1	FB45005	TRUE	RBTB_2017_019	F	670
24/10/2017	12:55:00	6	1	2	FB45090	FALSE	RBTB_2017_018	F	700
26/10/2017	15:00:00	8	2	2	FB45090	FALSE	RBTB_2017_018	F	670
26/10/2017	14:37:00	38	6	8	FB45200	TRUE	RBTB_2017_011	F	680
26/10/2017	15:30:00	7	1	2	FB45005	TRUE	RBTB_2017_019	F	730
26/10/2017	15:10:00	53	8	11	FB44774	TRUE	RBTB_2017_015	M	820
28/10/2017	15:10:00	40	6	8	FB45200	TRUE	RBTB_2017_011	F	640
28/10/2017	16:25:00	9	2	2	EW40570	TRUE	RBTB_2017_019	M	680
28/10/2017	16:00:00	10	2	2	FB45156	FALSE	RBTB_2017_018	M	720
30/10/2017	12:40:00	11	2	3	EW40570	TRUE	RBTB_2017_019	M	630
30/10/2017	11:55:00	12	2	3	FB45156	FALSE	RBTB_2017_018	M	680
30/10/2017	12:20:00	44	7	9	FB45032	TRUE	RBTB_2017_010	M	760
01/11/2017	16:35:00	13	2	3	FB45005	TRUE	RBTB_2017_019	F	720
03/11/2017	11:35:00	16	3	4	FB45090	FALSE	RBTB_2017_018	F	660
03/11/2017	11:00:00	46	7	10	FB45043	TRUE	RBTB_2017_011	M	670
03/11/2017	13:20:00	15	3	3	FB45005	TRUE	RBTB_2017_019	F	680
05/11/2017	08:35:00	18	3	4	FB45090	FALSE	RBTB_2017_018	F	640
07/11/2017	14:25:00	19	3	4	EW40570	TRUE	RBTB_2017_019	M	700
09/11/2017	12:00:00	21	3	5	EW40570	TRUE	RBTB_2017_019	M	630
09/11/2017	11:05:00	54	8	11	FB45032	TRUE	RBTB_2017_010	M	700
09/11/2017	15:27:00	2	1	1	FB45047	TRUE	RBTB_2017_021	M	720
13/11/2017	12:15:00	6	1	2	FB45047	TRUE	RBTB_2017_021	M	660
15/11/2017	12:00:00	28	4	6	FB45156	FALSE	RBTB_2017_018	M	650
15/11/2017	11:10:00	8	2	2	FB45082	TRUE	RBTB_2017_021	F	720
21/11/2017	12:17:00	33	5	7	FB45005	TRUE	RBTB_2017_019	F	640
21/11/2017	10:41:00	14	2	3	FB45047	TRUE	RBTB_2017_021	M	670
23/11/2017	14:15:00	16	3	4	FB45047	TRUE	RBTB_2017_021	M	630
23/11/2017	15:15:00	35	5	7	FB45005	TRUE	RBTB_2017_019	F	650
25/11/2017	09:30:00	18	3	4	FB45082	TRUE	RBTB_2017_021	F	700
25/11/2017	10:35:00	70	10	14	FB45032	TRUE	RBTB_2017_010	M	700
27/11/2017	11:35:00	20	3	4	FB45082	TRUE	RBTB_2017_021	F	650
29/11/2017	11:40:00	22	4	5	FB45047	TRUE	RBTB_2017_021	M	660
01/12/2017	11:10:00	24	4	5	FB45047	TRUE	RBTB_2017_021	M	650
01/12/2017	12:10:00	2	1	1	FB45097	TRUE	RBTB_2017_023	F	750
03/12/2017	12:50:00	4	1	1	FB45092	TRUE	RBTB_2017_023	M	680
05/12/2017	10:30:00	28	4	6	FB45082	TRUE	RBTB_2017_021	F	656
05/12/2017	11:30:00	6	1	2	FB45097	TRUE	RBTB_2017_023	F	720
07/12/2017	14:05:00	8	2	2	FB45097	TRUE	RBTB_2017_023	F	630
09/12/2017	10:05:00	10	2	2	FB45092	TRUE	RBTB_2017_023	M	650
09/12/2017	09:20:00	32	5	7	FB45082	TRUE	RBTB_2017_021	F	660
09/12/2017	10:40:00	51	8	11	EW40570	TRUE	RBTB_2017_019	M	750
11/12/2017	12:24:00	34	5	7	FB45047	TRUE	RBTB_2017_021	M	700
13/12/2017	16:36:00	14	2	3	FB45097	TRUE	RBTB_2017_023	F	700
15/12/2017	15:30:00	57	9	12	EW40570	TRUE	RBTB_2017_019	M	650
15/12/2017	15:00:00	16	3	4	FB45092	TRUE	RBTB_2017_023	M	720
17/12/2017	17:15:00	18	3	4	FB45092	TRUE	RBTB_2017_023	M	590
