# Supplementary material for: Between‐year and spatial variation in body condition across the breeding cycle in a pelagic seabird, the Red‐billed Tropicbird
Source: Ecol Evol. 2023 Dec 27;13(12):e10743. doi: 10.1002/ece3.10743 (PMC10752250; doi:10.1002/ece3.10743)
Supplement: Supplementary file 3 — Data S3. [file ECE3-13-e10743-s001.csv]

Date	Time	DAYOFBSTAGE	DAYOFSHIFT	LENGTHOFSHIFT	Ring_Nr	HATCHED	NEST_ID	Sex	Weight
21/08/2013	12:20:00	8	1	3	FB44756	TRUE	RBTB_2013_415		725
23/08/2013	14:55:00	34	1	7	FB44768	TRUE	RBTB_2013_406	F	825
24/08/2013	09:05:00	11	1	6	FB44769	TRUE	RBTB_2013_415		800
25/08/2013	10:50:00	7	2	8	FB44771	TRUE	RBTB_2013_411	F	770
29/08/2013	09:48:00	19	2	8	FB44777	TRUE	RBTB_2013_404	M	780
30/08/2013	10:45:00	41	1	2	FB44764	TRUE	RBTB_2013_406	M	800
31/08/2013	14:00:00	18	1	6	FB44781	TRUE	RBTB_2013_415	M	700
02/09/2013	13:45:00	15	1	8	FB44758	TRUE	RBTB_2013_411	M	810
03/09/2013	12:46:00	24	7	8	FB44777	TRUE	RBTB_2013_404	M	670
06/09/2013	16:33:00	27	3	9	FB44763	TRUE	RBTB_2013_404	F	750
06/09/2013	14:45:00	24	1	7	FB44769	TRUE	RBTB_2013_415		750
11/09/2013	12:08:00	1	1	2	EW40561	TRUE	RBTB_2013_421		630
11/09/2013	12:02:00	14	2	7	EW40559	TRUE	RBTB_2013_420	M	710
11/09/2013	15:15:00	32	8	9	FB44763	TRUE	RBTB_2013_404	F	670
13/09/2013	11:40:00	3	1	8	EW40562	TRUE	RBTB_2013_421		740
13/09/2013	12:10:00	34	1	9	FB44777	TRUE	RBTB_2013_404	M	795
14/09/2013	09:30:00	1	1	1	FB44751	TRUE	RBTB_2013_424	F	670
15/09/2013	14:14:00	2	1	5	EW40556	TRUE	RBTB_2013_424	M	805
15/09/2013	15:20:00	32	1	5	FB44788	TRUE	RBTB_2013_407		740
16/09/2013	15:14:00	29	1	7	FB44758	TRUE	RBTB_2013_411	M	830
18/09/2013	13:21:00	9	7	8	EW40562	TRUE	RBTB_2013_421		600
18/09/2013	13:44:00	39	6	9	FB44777	TRUE	RBTB_2013_404	M	660
18/09/2013	09:20:00	36	1	6	FB44769	TRUE	RBTB_2013_415		870
20/09/2013	13:34:00	41	8	9	FB44777	TRUE	RBTB_2013_404	M	650
23/09/2013	12:06:00	36	2	6	FB44771	TRUE	RBTB_2013_411	F	765
24/09/2013	15:01:00	42	1	3	FB44778	TRUE	RBTB_2013_415		715
25/09/2013	12:08:00	28	4	7	EW40559	TRUE	RBTB_2013_420	M	670
25/09/2013	14:00:00	42	6	7	EW40557	TRUE	RBTB_2013_407		690
26/09/2013	17:08:00	13	8	8	FB44751	TRUE	RBTB_2013_424	F	610
27/09/2013	12:00:00	14	1	7	EW40556	TRUE	RBTB_2013_424	M	880
27/09/2013	15:05:00	17	1	6	EW40562	TRUE	RBTB_2013_421		660
03/10/2013	10:10:00	1	1	4	FB44789	FALSE	RBTB_2013_422		730
03/10/2013	12:12:00	20	7	7	EW40556	TRUE	RBTB_2013_424	M	680
03/10/2013	10:50:00	23	1	6	EW40561	TRUE	RBTB_2013_421		710
03/10/2013	10:55:00	36	6	6	FB44787	TRUE	RBTB_2013_420	F	760
04/10/2013	10:25:00	21	1	9	FB44751	TRUE	RBTB_2013_424	F	740
04/10/2013	11:05:00	37	2	3	EW40559	TRUE	RBTB_2013_420	M	730
07/10/2013	10:52:00	5	1	9	FB44791	FALSE	RBTB_2013_422		780
09/10/2013	13:54:00	29	2	5	EW40562	TRUE	RBTB_2013_421		680
10/10/2013	13:55:00	27	7	9	FB44751	TRUE	RBTB_2013_424	F	600
13/10/2013	08:15:00	30	1	8	EW40556	TRUE	RBTB_2013_424	M	760
19/10/2013	08:46:00	39	6	8	EW40561	TRUE	RBTB_2013_421		615
20/10/2013	09:31:00	18	5	11	FB44789	FALSE	RBTB_2013_422		680
20/10/2013	09:15:00	37	8	8	EW40556	TRUE	RBTB_2013_424	M	595
24/10/2013	09:26:00	41	3	6	FB44751	TRUE	RBTB_2013_424	F	680
25/10/2013	10:30:00	1	1	8	FB44769	TRUE	RBTB_2013_901		760
25/10/2013	14:25:00	23	10	11	FB44789	FALSE	RBTB_2013_422		575
27/10/2013	07:58:00	25	1	10	FB44791	FALSE	RBTB_2013_422		695
01/11/2013	11:05:00	2	2	2	FB44796	TRUE	RBTB_2013_902		610
01/11/2013	10:45:00	9	9	10	FB44761	TRUE	RBTB_2013_423	M	620
02/11/2013	07:18:00	9	1	8	FB44778	TRUE	RBTB_2013_901		810
03/11/2013	07:58:00	4	2	11	FB44797	TRUE	RBTB_2013_902		780
03/11/2013	07:45:00	9	1	6	FB44783	TRUE	RBTB_2013_903	F	710
03/11/2013	07:52:00	11	2	8	FB44767	TRUE	RBTB_2013_423	F	735
10/11/2013	07:58:00	17	1	8	FB44769	TRUE	RBTB_2013_901		780
12/11/2013	10:24:00	18	4	6	FB44780	TRUE	RBTB_2013_903	M	730
15/11/2013	12:05:00	21	1	7	FB44783	TRUE	RBTB_2013_903	F	680
18/11/2013	13:30:00	25	1	7	FB44758	TRUE	RBTB_2013_901	M	805
18/11/2013	14:45:00	26	2	8	FB44767	TRUE	RBTB_2013_423	F	790
19/11/2013	16:20:00	1	1	6	FB45002	UNK	RBTB_2013_904	M	720
22/11/2013	11:17:00	28	2	4	FB44780	TRUE	RBTB_2013_903	M	780
26/11/2013	14:06:00	8	2	9	FB45006	UNK	RBTB_2013_904	F	750
26/11/2013	14:00:00	32	1	6	FB44783	TRUE	RBTB_2013_903	F	760
26/11/2013	13:30:00	33	1	8	FB44769	TRUE	RBTB_2013_901		775
26/11/2013	14:20:00	34	1	6	FB44761	TRUE	RBTB_2013_423	M	900
02/12/2013	14:50	33	1	7	FB44796	TRUE	RBTB_2013_902		660
02/12/2013	15:05	38	1	2	FB44780	TRUE	RBTB_2013_903	M	810
02/12/2013	14:30	40	1	4	FB44767	TRUE	RBTB_2013_423	F	720
03/12/2013	09:10:00	40	1	7	FB44778	TRUE	RBTB_2013_901		850
04/12/2013	14:57:00	16	1	8	FB45002	UNK	RBTB_2013_904	M	850
09/12/2013	14:25:00	40	1	7	FB44797	TRUE	RBTB_2013_902		740
12/12/2013	15:32:00	24	1	8	FB45006	UNK	RBTB_2013_904	F	740
16/12/2013	15:30:00	1	1	6	FB44751	FALSE	RBTB_2013_906	F	695
20/12/2013	11:25:00	1	1	1	FB45004	FALSE	RBTB_2013_905	F	630
20/12/2013	12:00:00	32	1	5	FB45002	UNK	RBTB_2013_904	M	760
26/08/2014	09:35:00	17	1	3	FB44770	TRUE	RBTB_2014_003	M	660
27/08/2014	14:35:00	1	1	3	FB44752	FALSE	RBTB_2014_009	M	780
27/08/2014	14:23:00	1	1	5	FB45029	FALSE	RBTB_2014_007	F	770
29/08/2014	10:20:00	20	1	4	EW40553	TRUE	RBTB_2014_003	F	710
30/08/2014	13:30:00	1	1	1	FB45037	FALSE	RBTB_2014_009	F	740
30/08/2014	13:17:00	4	1	4	FB45036	FALSE	RBTB_2014_009	M	810
30/08/2014	14:40:00	19	3	9	FB44767	TRUE	RBTB_2014_008	F	750
30/08/2014	14:15:00	18	1	8	FB44780	TRUE	RBTB_2014_004	M	760
31/08/2014	13:10:00	21	1	8	FB44777	TRUE	RBTB_2014_005	M	780
01/09/2014	10:37:00	3	2	5	FB45039	TRUE	RBTB_2014_011	M	740
01/09/2014	10:53:00	6	1	9	FB44759	FALSE	RBTB_2014_007	M	800
05/09/2014	10:01:00	24	7	8	FB44780	TRUE	RBTB_2014_004	M	680
06/09/2014	13:43:00	8	1	5	FB45030	TRUE	RBTB_2014_011	F	790
06/09/2014	12:54:00	26	1	5	FB44761	TRUE	RBTB_2014_008	M	830
06/09/2014	13:39:00	28	1	4	EW40553	TRUE	RBTB_2014_003	F	770
07/09/2014	12:35:00	12	7	9	FB44759	FALSE	RBTB_2014_007	M	680
07/09/2014	13:00:00	26	1	8	FB44783	TRUE	RBTB_2014_004	F	730
08/09/2014	11:40:00	13	1	12	FB45037	FALSE	RBTB_2014_009	F	820
10/09/2014	11:20:00	15	1	9	FB45029	FALSE	RBTB_2014_007	F	780
10/09/2014	11:10:00	32	1	4	FB44770	TRUE	RBTB_2014_003	M	680
11/09/2014	15:35:00	31	1	6	FB44767	TRUE	RBTB_2014_008	F	780
12/09/2014	11:25:00	33	5	7	FB44763	TRUE	RBTB_2014_005	F	730
12/09/2014	11:15:00	32	2	6	FB44767	TRUE	RBTB_2014_008	F	760
13/09/2014	13:15:00	2	2	8	FB44779	TRUE	RBTB_2014_014	M	790
13/09/2014	12:55:00	35	4	4	FB44770	TRUE	RBTB_2014_003	M	670
14/09/2014	10:33:00	2	1	6	FB44773	FALSE	RBTB_2014_013		740
14/09/2014	09:51:00	3	1	9	FB44758	TRUE	RBTB_2014_012	M	790
14/09/2014	09:37:00	19	7	12	FB45037	FALSE	RBTB_2014_009	F	640
14/09/2014	10:41:00	35	7	7	FB44763	TRUE	RBTB_2014_005	F	670
14/09/2014	11:13:00	34	4	6	FB44767	TRUE	RBTB_2014_008	F	660
14/09/2014	10:11:00	33	8	8	FB44783	TRUE	RBTB_2014_004	F	560
14/09/2014	09:29:00	36	2	4	EW40553	TRUE	RBTB_2014_003	F	670
15/09/2014	14:40:00	17	1	5	FB45030	TRUE	RBTB_2014_011	F	770
15/09/2014	14:30:00	20	6	9	FB45029	FALSE	RBTB_2014_007	F	720
15/09/2014	15:10:00	34	2	5	FB44780	TRUE	RBTB_2014_004	M	790
15/09/2014	15:20:00	36	1	7	FB44777	TRUE	RBTB_2014_005	M	760
17/09/2014	10:35:00	37	1	6	FB44761	TRUE	RBTB_2014_008	M	850
18/09/2014	09:55:00	1	1	3	FB45014	TRUE	RBTB_2014_015	F	810
18/09/2014	10:40:00	23	1	7	FB44759	FALSE	RBTB_2014_007	M	860
18/09/2014	10:30:00	40	1	3	FB44770	TRUE	RBTB_2014_003	M	690
19/09/2014	11:50:00	2	2	5	FB45002	TRUE	RBTB_2014_016	M	915
20/09/2014	08:45:00	8	1	4	FB44762	FALSE	RBTB_2014_013		770
20/09/2014	08:10:00	25	1	12	FB45036	FALSE	RBTB_2014_009	M	760
20/09/2014	08:30:00	39	2	3	FB44783	TRUE	RBTB_2014_004	F	680
21/09/2014	08:15:00	4	1	1	FB44781	TRUE	RBTB_2014_015	M	740
21/09/2014	08:38:00	10	1	8	EW40566	TRUE	RBTB_2014_014	F	740
22/09/2014	13:19:00	41	2	3	FB44780	TRUE	RBTB_2014_004	M	760
23/09/2014	09:40:00	12	1	8	FB45012	TRUE	RBTB_2014_012	F	730
23/09/2014	09:30:00	25	4	6	FB45039	TRUE	RBTB_2014_011	M	740
24/09/2014	10:25:00	7	1	5	FB45006	TRUE	RBTB_2014_016	F	840
24/09/2014	10:35:00	12	1	1	FB44773	FALSE	RBTB_2014_013		720
24/09/2014	09:35:00	26	5	6	FB45039	TRUE	RBTB_2014_011	M	720
25/09/2014	12:25:00	13	1	3	FB44762	FALSE	RBTB_2014_013		790
25/09/2014	11:10:00	30	6	12	FB45036	FALSE	RBTB_2014_009	M	670
26/09/2014	13:00:00	1	1	5	FB44800	FALSE	RBTB_2014_017	F	670
26/09/2014	12:50:00	28	1	7	FB45030	TRUE	RBTB_2014_011	F	760
28/09/2014	08:55:00	16	1	3	FB44773	FALSE	RBTB_2014_013		790
29/09/2014	11:55:00	4	2	5	FB45028	TRUE	RBTB_2014_018	M	720
29/09/2014	11:35:00	12	2	4	FB45002	TRUE	RBTB_2014_016	M	790
29/09/2014	13:00:00	18	2	8	FB44779	TRUE	RBTB_2014_014	M	740
29/09/2014	12:00:00	34	10	12	FB45036	FALSE	RBTB_2014_009	M	630
01/10/2014	12:05:00	19	1	4	FB44762	FALSE	RBTB_2014_013		840
01/10/2014	11:10:00	20	2	7	FB44758	TRUE	RBTB_2014_012	M	780
02/10/2014	09:40:00	15	11	13	FB45014	TRUE	RBTB_2014_015	F	710
03/10/2014	12:00:00	35	2	11	FB45039	TRUE	RBTB_2014_011	M	730
05/10/2014	09:49:00	18	1	7	FB44781	TRUE	RBTB_2014_015	M	740
06/10/2014	14:10:00	19	4	6	FB45006	TRUE	RBTB_2014_016	F	780
07/10/2014	11:45:00	26	1	7	EW40566	TRUE	RBTB_2014_014	F	800
08/10/2014	10:45:00	6	1	6	FB44751	FALSE	RBTB_2014_019A	F	760
08/10/2014	09:30:00	13	6	6	FB45017	TRUE	RBTB_2014_018	F	610
08/10/2014	11:20:00	27	1	8	FB45012	TRUE	RBTB_2014_012	F	660
08/10/2014	11:05:00	40	7	11	FB45039	TRUE	RBTB_2014_011	M	590
09/10/2014	14:55:00	14	2	10	FB45028	TRUE	RBTB_2014_018	M	790
09/10/2014	14:20:00	22	2	6	FB45002	TRUE	RBTB_2014_016	M	810
14/10/2014	14:05:00	12	1	5	EW40556	FALSE	RBTB_2014_019A	M	800
14/10/2014	14:00:00	27	3	8	FB45014	TRUE	RBTB_2014_015	F	770
14/10/2014	14:30:00	33	1	6	FB44779	TRUE	RBTB_2014_014	M	660
15/10/2014	14:45:00	28	2	5	FB45006	TRUE	RBTB_2014_016	F	750
16/10/2014	09:30:00	35	2	7	FB44758	TRUE	RBTB_2014_012	M	760
20/10/2014	11:50:00	18	1	2	FB44757	FALSE	RBTB_2014_019B	F	850
20/10/2014	13:45:00	25	3	7	FB45017	TRUE	RBTB_2014_018	F	700
20/10/2014	13:10:00	33	2	4	FB45002	TRUE	RBTB_2014_016	M	750
20/10/2014	12:50:00	39	2	4	EW40566	TRUE	RBTB_2014_014	F	760
21/10/2014	10:15:00	13	4	5	EW40568	TRUE	RBTB_2014_020	M	670
22/10/2014	10:00:00	20	1	5	EW40556	FALSE	RBTB_2014_019A	M	880
22/10/2014	10:05:00	20	1	2	FB44751	FALSE	RBTB_2014_019A	F	700
23/10/2014	14:00:00	2	1	6	FB45011	FALSE	RBTB_2014_021	M	810
23/10/2014	13:33:00	15	1	7	FB45019	TRUE	RBTB_2014_020	F	840
23/10/2014	13:55:00	21	2	5	EW40556	FALSE	RBTB_2014_019A	M	800
23/10/2014	14:15:00	42	1	6	FB45012	TRUE	RBTB_2014_012	F	760
24/10/2014	18:00:00	43	1	6	FB44779	TRUE	RBTB_2014_014	M	770
25/10/2014	08:30:00	38	2	5	FB45006	TRUE	RBTB_2014_016	F	770
26/10/2014	09:25:00	31	2	7	FB45028	TRUE	RBTB_2014_018	M	720
27/10/2014	09:30:00	25	1	3	FB44774	FALSE	RBTB_2014_019B	M	760
28/10/2014	10:06:00	7	5	6	FB45011	FALSE	RBTB_2014_021	M	710
28/10/2014	09:20:00	41	5	5	FB45006	TRUE	RBTB_2014_016	F	700
29/10/2014	15:07:00	42	1	2	FB45002	TRUE	RBTB_2014_016	M	750
30/10/2014	10:48:00	9	3	9	EW40567	FALSE	RBTB_2014_021	F	640
02/11/2014	09:15:00	12	6	9	EW40567	FALSE	RBTB_2014_021	F	580
02/11/2014	10:25:00	38	1	7	FB45017	TRUE	RBTB_2014_018	F	800
04/11/2014	10:49:00	14	8	9	EW40567	FALSE	RBTB_2014_021	F	550
06/11/2014	09:24:00	16	1	11	FB45011	FALSE	RBTB_2014_021	M	840
14/11/2014	13:47:00	24	9	11	FB45011	FALSE	RBTB_2014_021	M	620
17/11/2014	14:13:00	27	1	11	EW40567	FALSE	RBTB_2014_021	F	720
21/11/2014	10:10:00	31	5	11	EW40567	FALSE	RBTB_2014_021	F	600
24/11/2014	14:19:00	19	1	6	FB44800	TRUE	RBTB_2014_022	F	840
28/11/2014	14:00:00	23	5	6	FB44800	TRUE	RBTB_2014_022	F	650
28/11/2014	14:31:00	38	1	10	FB45011	FALSE	RBTB_2014_021	M	750
30/11/2014	14:25:00	25	2	8	FB45032	TRUE	RBTB_2014_022	M	790
01/12/2014	14:36:00	10	2	8	FB44780	UNK	RBTB_2014_023	M	770
04/12/2014	13:45:00	29	2	8	FB45032	TRUE	RBTB_2014_022	M	820
07/12/2014	16:50:00	32	1	7	FB44800	TRUE	RBTB_2014_022	F	810
08/12/2014	16:35:00	17	1	6	FB44783	UNK	RBTB_2014_023	F	730
12/12/2014	13:55:00	37	6	7	FB44800	TRUE	RBTB_2014_022	F	680
14/12/2014	10:10:00	39	1	4	FB45032	TRUE	RBTB_2014_022	M	820
15/12/2014	12:35:00	24	2	5	FB44780	UNK	RBTB_2014_023	M	760
19/12/2014	10:00:00	28	1	4	FB44783	UNK	RBTB_2014_023	F	710
28/08/2015	11:35:00	17	1	6	EW40556	TRUE	RBTB_2015_009	M	810
30/08/2015	07:20:00	1	1	8	FB45002	TRUE	RBTB_2015_011	M	750
30/08/2015	07:37:00	11	2	8	FB45019	TRUE	RBTB_2015_007	F	770
30/08/2015	07:30:00	42	1	1	FB44761	TRUE	RBTB_2015_005	M	760
03/09/2015	13:30:00	23	1	6	FB44751	TRUE	RBTB_2015_009	F	750
07/09/2015	11:35:00	9	1	6	FB45006	TRUE	RBTB_2015_011	F	750
07/09/2015	12:30:00	38	1	5	FB45037	TRUE	RBTB_2015_010	F	760
08/09/2015	10:45:00	28	6	6	FB44751	TRUE	RBTB_2015_009	F	620
11/09/2015	10:55:00	1	1	4	FB45014	FALSE	RBTB_2015_014	F	760
11/09/2015	10:32:00	23	6	8	EW40568	TRUE	RBTB_2015_007	M	670
13/09/2015	07:10:00	4	1	10	FB45028	TRUE	RBTB_2015_013	M	800
13/09/2015	06:55:00	15	1	7	FB45002	TRUE	RBTB_2015_011	M	780
14/09/2015	09:30:00	12	8	11	FB44765	FALSE	RBTB_2015_012	M	630
14/09/2015	09:00:00	26	2	11	FB45019	TRUE	RBTB_2015_007	F	800
14/09/2015	09:15:00	34	6	8	EW40556	TRUE	RBTB_2015_009	M	700
15/09/2015	07:34:00	5	1	6	FB44781	FALSE	RBTB_2015_014	M	750
17/09/2015	07:32:00	37	2	7	FB44751	TRUE	RBTB_2015_009	F	770
18/09/2015	09:57:00	20	6	7	FB45002	TRUE	RBTB_2015_011	M	720
19/09/2015	07:30:00	1	1	2	FB44800	TRUE	RBTB_2015_015	F	660
20/09/2015	07:41:00	32	7	11	FB45019	TRUE	RBTB_2015_007	F	680
21/09/2015	14:55:00	1	1	8	FB45039	TRUE	RBTB_2015_016	M	840
21/09/2015	14:49:00	3	1	8	FB45032	TRUE	RBTB_2015_015	M	750
23/09/2015	09:17:00	1	1	7	FB45081	TRUE	RBTB_2015_017	M	740
23/09/2015	10:10:00	13	1	10	FB45014	FALSE	RBTB_2015_014	F	710
23/09/2015	09:45:00	14	1	7	FB45017	TRUE	RBTB_2015_013	F	780
23/09/2015	09:30:00	35	11	11	FB45019	TRUE	RBTB_2015_007	F	650
24/09/2015	08:30:00	8	1	6	FB44783	TRUE	RBTB_2015_019	F	680
24/09/2015	09:00:00	14	2	10	FB45014	FALSE	RBTB_2015_014	F	790
24/09/2015	08:45:00	36	1	9	EW40568	TRUE	RBTB_2015_007	M	770
24/09/2015	09:05:00	42	2	6	EW40556	TRUE	RBTB_2015_009	M	780
28/09/2015	07:00:00	30	2	7	FB45002	TRUE	RBTB_2015_011	M	800
29/09/2015	09:55:00	9	1	7	FB45071	TRUE	RBTB_2015_016	F	740
29/09/2015	09:45:00	11	1	8	FB44800	TRUE	RBTB_2015_015	F	670
29/09/2015	09:05:00	20	7	7	FB45017	TRUE	RBTB_2015_013	F	650
30/09/2015	09:45:00	8	1	8	FB45075	TRUE	RBTB_2015_017	F	770
30/09/2015	09:30:00	14	1	7	FB44784	TRUE	RBTB_2015_019	M	810
03/10/2015	08:24:00	23	1	5	FB44781	FALSE	RBTB_2015_014	M	640
04/10/2015	07:30:00	36	2	7	FB45006	TRUE	RBTB_2015_011	F	780
06/10/2015	08:00:00	16	1	9	FB45039	TRUE	RBTB_2015_016	M	860
06/10/2015	07:45:00	18	8	8	FB44800	TRUE	RBTB_2015_015	F	560
06/10/2015	07:15:00	27	7	10	FB45028	TRUE	RBTB_2015_013	M	650
07/10/2015	07:45:00	19	2	13	FB45032	TRUE	RBTB_2015_015	M	780
08/10/2015	07:34:00	16	1	8	FB45081	TRUE	RBTB_2015_017	M	760
09/10/2015	09:03:00	41	7	7	FB45006	TRUE	RBTB_2015_011	F	670
10/10/2015	12:20:00	31	1	10	FB45017	TRUE	RBTB_2015_013	F	830
10/10/2015	12:10:00	42	2	4	FB45002	TRUE	RBTB_2015_011	M	770
12/10/2015	10:20:00	22	7	9	FB45039	TRUE	RBTB_2015_016	M	690
13/10/2015	09:22:00	25	8	13	FB45032	TRUE	RBTB_2015_015	M	660
14/10/2015	07:42:00	22	7	8	FB45081	TRUE	RBTB_2015_017	M	650
14/10/2015	07:27:00	28	1	6	FB44784	TRUE	RBTB_2015_019	M	840
15/10/2015	08:00:00	25	1	8	FB45071	TRUE	RBTB_2015_016	F	870
16/10/2015	07:52:00	22	1	9	FB45075	TRUE	RBTB_2015_017	F	800
16/10/2015	07:52	24	1	9	FB45075	TRUE	RBTB_2015_017	F	800
16/10/2015	09:30:00	28	11	13	FB45032	TRUE	RBTB_2015_015	M	620
19/10/2015	07:42:00	31	2	9	FB44800	TRUE	RBTB_2015_015	F	700
20/10/2015	08:05:00	34	1	5	FB44783	TRUE	RBTB_2015_019	F	680
20/10/2015	08:22:00	41	2	10	FB45028	TRUE	RBTB_2015_013	M	690
21/10/2015	07:46:00	31	7	8	FB45071	TRUE	RBTB_2015_016	F	690
23/10/2015	07:34:00	33	1	9	FB45039	TRUE	RBTB_2015_016	M	700
25/10/2015	07:30:00	33	1	5	FB45081	TRUE	RBTB_2015_017	M	600
25/10/2015	07:54:00	39	1	5	FB44784	TRUE	RBTB_2015_019	M	710
27/10/2015	07:32:00	39	10	10	FB44800	TRUE	RBTB_2015_015	F	550
28/10/2015	07:42:00	40	1	7	FB45032	TRUE	RBTB_2015_015	M	700
30/10/2015	07:06:00	38	1	7	FB45075	TRUE	RBTB_2015_017	F	820
01/11/2015	08:01:00	42	1	5	FB45071	TRUE	RBTB_2015_016	F	750
03/11/2015	09:55:00	1	1	7	FB45047	TRUE	RBTB_2015_018	M	710
08/11/2015	07:10:00	6	1	7	FB45082	TRUE	RBTB_2015_018	F	850
09/11/2015	15:55:00	2	1	9	FB44758	FALSE	RBTB_2015_020	M	770
15/11/2015	07:17:00	13	1	8	FB45047	TRUE	RBTB_2015_018	M	780
18/11/2015	07:03:00	11	1	7	FB45012	FALSE	RBTB_2015_020	F	720
18/11/2015	07:30:00	17	5	8	FB45006	TRUE	RBTB_2015_018	F	670
19/11/2015	09:45:00	1	1	3	FB45014	FALSE	RBTB_2015_021	F	760
22/11/2015	08:55:00	4	1	9	FB44781	FALSE	RBTB_2015_021	M	840
23/11/2015	12:25:00	21	1	8	FB45082	TRUE	RBTB_2015_018	F	850
25/11/2015	13:45:00	23	3	8	FB45082	TRUE	RBTB_2015_018	F	760
26/11/2015	14:40:00	19	1	9	FB44758	FALSE	RBTB_2015_020	M	790
29/11/2015	14:45:00	11	8	9	FB44781	FALSE	RBTB_2015_021	M	580
29/11/2015	14:09:00	27	7	8	FB45082	TRUE	RBTB_2015_018	F	640
01/12/2015	14:23:00	13	1	11	FB45014	FALSE	RBTB_2015_021	F	820
01/12/2015	13:59:00	29	2	8	FB45047	TRUE	RBTB_2015_018	M	680
02/12/2015	14:20:00	25	7	9	EW40570	FALSE	RBTB_2015_020	M	590
07/12/2015	09:13:00	19	7	11	FB45014	FALSE	RBTB_2015_021	F	680
09/12/2015	15:58:00	37	1	6	FB45082	TRUE	RBTB_2015_018	F	800
11/12/2015	08:38:00	1	1	9	FB45090	FALSE	RBTB_2015_022	F	710
15/12/2015	09:17:00	43	1	3	FB45047	TRUE	RBTB_2015_018	M	680
16/12/2015	13:36:00	6	1	1	FB45090	FALSE	RBTB_2015_022	F	680
25/08/2016	14:00:00	2	2	2	FB44760	FALSE	RBTB_2016_010	F	850
31/08/2016	11:45:00	22	5	11	FB44758	TRUE	RBTB_2016_009	M	700
31/08/2016	11:40:00	19	5	8	FB44800	TRUE	RBTB_2016_011	F	680
31/08/2016	10:55:00	10	3	10	FB45043	TRUE	RBTB_2016_008	M	660
02/09/2016	11:40:00	24	7	11	FB44758	TRUE	RBTB_2016_009	M	660
02/09/2016	11:50:00	21	7	8	FB44800	TRUE	RBTB_2016_011	F	670
05/09/2016	10:02:00	3	3	8	FB44761	FALSE	RBTB_2016_013	M	690
05/09/2016	10:30:00	24	3	8	FB45032	TRUE	RBTB_2016_011	M	760
05/09/2016	10:05:00	15	8	10	FB45043	TRUE	RBTB_2016_008	M	600
07/09/2016	10:00:00	14	7	7	FB44760	FALSE	RBTB_2016_010	F	600
09/09/2016	09:40:00	7	7	8	FB44761	FALSE	RBTB_2016_013	M	650
09/09/2016	10:25:00	28	7	8	FB45032	TRUE	RBTB_2016_011	M	680
12/09/2016	09:20:00	9	3	11	FB44767	FALSE	RBTB_2016_013	F	700
12/09/2016	09:15:00	19	6	7	FB44766	FALSE	RBTB_2016_010	M	680
12/09/2016	09:35:00	23	7	12	FB44763	TRUE	RBTB_2016_008	F	640
12/09/2016	10:00:00	30	3	8	FB44800	TRUE	RBTB_2016_011	F	760
14/09/2016	10:10:00	36	9	9	FB45012	TRUE	RBTB_2016_009	F	540
16/09/2016	10:45:00	13	7	11	FB44767	FALSE	RBTB_2016_013	F	650
16/09/2016	11:10:00	35	7	8	FB44800	TRUE	RBTB_2016_011	F	650
16/09/2016	11:20:00	38	3	12	FB44758	TRUE	RBTB_2016_009	M	710
19/09/2016	10:20:00	16	10	11	FB44767	FALSE	RBTB_2016_013	F	640
19/09/2016	10:05:00	30	3	9	FB45043	TRUE	RBTB_2016_008	M	640
22/09/2016	09:40:00	19	3	13	FB44761	FALSE	RBTB_2016_013	M	750
22/09/2016	10:45:00	41	6	8	FB45032	TRUE	RBTB_2016_011	M	700
26/09/2016	10:10:00	37	2	10	FB44763	TRUE	RBTB_2016_008	F	740
29/09/2016	09:20:00	26	10	13	FB44761	FALSE	RBTB_2016_013	M	590
05/10/2016	10:20:00	1	1	5	FB45090	FALSE	RBTB_2016_015	F	650
07/10/2016	10:00:00	2	2	8	FB45158	FALSE	RBTB_2016_016	M	640
10/10/2016	09:45:00	5	5	8	FB45158	FALSE	RBTB_2016_016	M	560
12/10/2016	11:40:00	5	5	6	FB45168	FALSE	RBTB_2016_017	M	620
14/10/2016	14:50:00	7	1	9	FB45033	FALSE	RBTB_2016_017	F	820
14/10/2016	13:50:00	8	2	8	FB45059	FALSE	RBTB_2016_016	F	800
17/10/2016	09:50:00	10	4	9	FB45033	FALSE	RBTB_2016_017	F	740
19/10/2016	14:35:00	13	7	8	FB45059	FALSE	RBTB_2016_016	F	700
21/10/2016	11:05:00	14	8	9	FB45033	FALSE	RBTB_2016_017	F	660
31/10/2016	11:15:00	1	1	6	FB45036	FALSE	RBTB_2016_018	M	750
08/11/2016	14:16:00	9	4	11	FB45037	FALSE	RBTB_2016_018	F	780
28/11/2016	17:15:00	4	3	7	FB45156	FALSE	RBTB_2016_020	M	740
28/11/2016	17:54:00	9	1	8	FB45095	TRUE	RBTB_2016_019	F	850
28/11/2016	17:42:00	29	3	10	FB45037	FALSE	RBTB_2016_018	F	750
06/12/2016	13:40:00	5	1	7	FB45032	FALSE	RBTB_2016_021	M	910
06/12/2016	13:25:00	12	5	9	FB45090	FALSE	RBTB_2016_020	F	770
06/12/2016	13:50:00	17	2	8	EY41276	TRUE	RBTB_2016_019	M	860
06/12/2016	13:45:00	37	2	4	FB45036	FALSE	RBTB_2016_018	M	830
09/12/2016	11:05:00	15	8	9	FB45090	FALSE	RBTB_2016_020	F	730
14/12/2016	10:35:00	20	5	10	FB45156	FALSE	RBTB_2016_020	M	700
14/12/2016	11:05:00	25	3	8	FB45095	TRUE	RBTB_2016_019	F	840
16/12/2016	09:00:00	22	7	10	FB45156	FALSE	RBTB_2016_020	M	650
19/12/2016	08:45:00	25	1	10	FB45090	FALSE	RBTB_2016_020	F	840
21/08/2017	16:10:00	18	1	6	FB44800	TRUE	RBTB_2017_010	F	760
23/08/2017		16	2	5	FB45043	TRUE	RBTB_2017_011	M	760
23/08/2017		20	3	6	FB44800	TRUE	RBTB_2017_010	F	710
23/08/2017		29	1	UNK	FB45182	TRUE	RBTB_2017_009		810
25/08/2017		22	5	6	FB44800	TRUE	RBTB_2017_010	F	650
25/08/2017	12:00:00	32	2	8	FB45009	TRUE	RBTB_2017_008	M	780
27/08/2017		24	2	6	FB45032	TRUE	RBTB_2017_010	M	800
29/08/2017	11:55:00	22	4	9	FB45200	TRUE	RBTB_2017_011	F	740
29/08/2017	13:20:00	26	4	6	FB45032	TRUE	RBTB_2017_010	M	760
29/08/2017	11:35:00	35	2	UNK	FB45181	TRUE	RBTB_2017_009	F	750
06/09/2017	11:45:00	1	1	6	FB45033	FALSE	RBTB_2017_017	F	700
08/09/2017	12:20:00	1	1	5	FB45156	TRUE	RBTB_2017_018	M	710
10/09/2017	10:15:00	38	10	12	FB44800	TRUE	RBTB_2017_010	F	720
16/09/2017	10:00:00	9	5	12	FB45090	TRUE	RBTB_2017_018	F	720
20/09/2017	15:30:00	12	3	5	FB45005	TRUE	RBTB_2017_019	F	680
22/09/2017	13:40:00	15	11	12	FB45090	TRUE	RBTB_2017_018	F	640
24/09/2017	15:20:00	1	1	3	FB45187	FALSE	RBTB_2017_020	F	640
24/09/2017	16:10:00	16	2	12	EW40570	TRUE	RBTB_2017_019	M	780
24/09/2017	15:10:00	17	1	9	FB45156	TRUE	RBTB_2017_018	M	740
26/09/2017	09:45:00	1	1	6	FB45082	TRUE	RBTB_2017_021	F	720
26/09/2017	10:22:00	3	1	9	FB45052	FALSE	RBTB_2017_020	M	840
28/09/2017	16:00:00	2	2	9	EY41276	FALSE	RBTB_2017_022	M	860
28/09/2017	14:25:00	3	3	6	FB45047	TRUE	RBTB_2017_021	M	710
28/09/2017	15:35:00	5	3	9	FB45052	FALSE	RBTB_2017_020	M	740
28/09/2017	15:30:00	21	5	9	FB45156	TRUE	RBTB_2017_018	M	640
02/10/2017	10:55:00	7	2	7	FB45082	TRUE	RBTB_2017_021	F	750
02/10/2017	12:00:00	9	7	9	FB45052	FALSE	RBTB_2017_020	M	670
02/10/2017	12:22:00	25	9	12	EW40570	TRUE	RBTB_2017_019	M	630
02/10/2017	11:50:00	25	9	9	FB45156	TRUE	RBTB_2017_018	M	610
04/10/2017	11:20:00	9	4	7	FB45082	TRUE	RBTB_2017_021	F	720
04/10/2017	12:25:00	11	9	9	FB45052	FALSE	RBTB_2017_020	M	650
04/10/2017	12:20:00	27	3	11	FB45090	TRUE	RBTB_2017_018	F	800
06/10/2017	10:20:00	11	6	7	FB45082	TRUE	RBTB_2017_021	F	710
06/10/2017	11:20:00	13	3	11	FB45187	FALSE	RBTB_2017_020	F	730
08/10/2017	16:00:00	13	2	10	FB45047	TRUE	RBTB_2017_021	M	750
12/10/2017	16:12:00	16	2	7	EY41276	FALSE	RBTB_2017_022	M	840
12/10/2017	16:20:00	35	2	9	EW40570	TRUE	RBTB_2017_019	M	750
12/10/2017	15:50:00	35	11	11	FB45090	TRUE	RBTB_2017_018	F	620
14/10/2017	09:05:00	21	11	11	FB45187	FALSE	RBTB_2017_020	F	600
14/10/2017	08:50:00	37	3	10	FB45156	TRUE	RBTB_2017_018	M	700
16/10/2017	11:40:00	20	5	7	EY41276	FALSE	RBTB_2017_022	M	760
16/10/2017	09:30:00	21	1	7	FB45082	TRUE	RBTB_2017_021	F	900
16/10/2017	12:10:00	23	3	10	FB45052	FALSE	RBTB_2017_020	M	710
18/10/2017	17:00:00	23	3	7	FB45082	TRUE	RBTB_2017_021	F	780
18/10/2017	17:30:00	25	5	10	FB45052	FALSE	RBTB_2017_020	M	640
20/10/2017	15:22:00	24	2	8	FB45095	FALSE	RBTB_2017_022	F	820
20/10/2017	14:10:00	25	5	7	FB45082	TRUE	RBTB_2017_021	F	720
22/10/2017	08:20:00	1	1	6	FB45092	TRUE	RBTB_2017_023	M	740
22/10/2017	08:40:00	26	4	8	FB45095	FALSE	RBTB_2017_022	F	760
23/10/2017	10:10:00	30	10	10	FB45052	FALSE	RBTB_2017_020	M	630
24/10/2017	14:00:00	29	3	9	FB45047	TRUE	RBTB_2017_021	M	730
24/10/2017	12:55:00	31	1	1	FB45187	FALSE	RBTB_2017_020	F	710
28/10/2017	16:10:00	7	2	9	FB45097	TRUE	RBTB_2017_023	F	770
30/10/2017	10:50:00	35	9	9	FB45047	TRUE	RBTB_2017_021	M	650
01/11/2017	16:20:00	11	6	9	FB45097	TRUE	RBTB_2017_023	F	750
01/11/2017	15:25:00	37	3	9	FB45082	TRUE	RBTB_2017_021	F	760
05/11/2017	09:15:00	15	2	10	FB45092	TRUE	RBTB_2017_023	M	800
07/11/2017	09:20:00	43	1	8	FB45047	TRUE	RBTB_2017_021	M	780
13/11/2017	11:55:00	1	1	3	FB45113	FALSE	RBTB_2017_024		750
13/11/2017	12:10:00	23	1	10	FB45097	TRUE	RBTB_2017_023	F	860
27/11/2017	12:15:00	6	2	4	FB45097	TRUE	RBTB_2017_023	F	730
29/11/2017	12:25:00	39	4	4	FB45097	TRUE	RBTB_2017_023	F	670
