# Supplementary material for: Between‐year and spatial variation in body condition across the breeding cycle in a pelagic seabird, the Red‐billed Tropicbird
Source: Ecol Evol. 2023 Dec 27;13(12):e10743. doi: 10.1002/ece3.10743 (PMC10752250; doi:10.1002/ece3.10743)
Supplement: Supplementary file 4 — Data S4. [file ECE3-13-e10743-s003.csv]

Date	Time	DAYOFBSTAGE	DAYOFSHIFT	LENGTHOFSHIFT	%SHIFT	Ring_Nr	NEST_ID	HATCHED	Sex	MASSLOSSPERDAYg	%BODYMASSLOSSPERDAY	TOTAL%BODYMASSLOSS	MASSLOSS
20/10/2013	09:15:00	37	8	8	100	EW40556	RBTB_2013_424	TRUE	M	23.57142857	3.101503759	21.71052632	165
03/10/2013	12:12:00	20	7	7	100	EW40556	RBTB_2013_424	TRUE	M	33.33333333	3.787878788	22.72727273	200
16/09/2013	17:35:00		9	11	81.81818182	EW40558	RBTB_2013_405	FALSE	F	22.14285714	2.89449113	20.26143791	155
25/09/2013	14:10:00		8	12	66.66666667	EW40563	RBTB_2013_405	FALSE	M	30	3.409090909	20.45454545	180
04/11/2014	10:49:00	14	8	9	88.88888889	EW40567	RBTB_2014_021	FALSE	F	18	2.8125	14.0625	90
02/11/2014	09:15:00	12	6	9	66.66666667	EW40567	RBTB_2014_021	FALSE	F	20	3.125	9.375	60
21/11/2014	10:10:00	31	5	11	45.45454545	EW40567	RBTB_2014_021	FALSE	F	30	4.166666667	16.66666667	120
02/10/2017	12:22:00	25	9	11	81.81818182	EW40570	RBTB_2017_019	TRUE	M	18.75	2.403846154	19.23076923	150
16/10/2017	11:40:00	20	6	9	66.66666667	EY41276	RBTB_2017_022	FALSE	M	20	2.380952381	9.523809524	80
10/10/2013	13:55:00	27	7	9	77.77777778	FB44751	RBTB_2013_424	TRUE	F	23.33333333	3.153153153	18.91891892	140
08/09/2015	10:45:00	28	6	6	100	FB44751	RBTB_2015_009	TRUE	F	26	3.466666667	17.33333333	130
03/09/2015	14:00:00		8	8	100	FB44758	RBTB_2015_002	FALSE	M	18.33333333	2.412280702	14.47368421	110
21/09/2015	14:59:00		7	7	100	FB44758	RBTB_2015_002	FALSE	M	18.33333333	2.444444444	14.66666667	110
02/09/2016	11:40:00	24	7	11	63.63636364	FB44758	RBTB_2016_009	TRUE	M	20	2.857142857	5.714285714	40
07/09/2014	12:35:00	12	7	10	70	FB44759	RBTB_2014_007	FALSE	M	20	2.5	15	120
09/09/2016	09:40:00	6	7	8	87.5	FB44761	RBTB_2016_013	FALSE	M	10	1.449275362	5.797101449	40
29/09/2016	09:20:00	26	10	13	76.92307692	FB44761	RBTB_2016_013	FALSE	M	22.85714286	3.047619048	21.33333333	160
11/09/2013	15:15:00	32	8	9	88.88888889	FB44763	RBTB_2013_404	TRUE	F	16	2.133333333	10.66666667	80
14/09/2014	10:41:00	35	7	7	100	FB44763	RBTB_2014_005	TRUE	F	30	4.109589041	8.219178082	60
19/09/2016	10:20:00	16	10	11	90.90909091	FB44767	RBTB_2016_013	FALSE	F	8.571428571	1.224489796	8.571428571	60
16/09/2016	10:45:00	13	7	11	63.63636364	FB44767	RBTB_2016_013	FALSE	F	12.5	1.785714286	7.142857143	50
12/09/2014	11:15:00	32	2	6	33.33333333	FB44767	RBTB_2014_008	TRUE	F	20	2.564102564	2.564102564	20
14/09/2014	11:13:00	34	4	6	66.66666667	FB44767	RBTB_2014_008	TRUE	F	40	5.128205128	15.38461538	120
13/09/2014	12:55:00	35	4	4	100	FB44770	RBTB_2014_003	TRUE	M	3.333333333	0.490196078	1.470588235	10
20/09/2013	13:34:00	41	8	9	88.88888889	FB44777	RBTB_2013_404	TRUE	M	20.71428571	2.60557053	18.23899371	145
03/09/2013	12:46:00	24	7	8	87.5	FB44777	RBTB_2013_404	TRUE	M	22	2.820512821	14.1025641	110
18/09/2013	13:44:00	39	6	9	66.66666667	FB44777	RBTB_2013_404	TRUE	M	27	3.396226415	16.98113208	135
05/09/2014	10:01:00	24	7	8	87.5	FB44780	RBTB_2014_004	TRUE	M	13.33333333	1.754385965	10.52631579	80
29/11/2015	14:45:00	11	8	9	88.88888889	FB44781	RBTB_2015_021	FALSE	M	37.14285714	4.421768707	30.95238095	260
14/09/2014	10:11:00	33	8	8	100	FB44783	RBTB_2014_004	TRUE	F	24.28571429	3.326810176	23.28767123	170
02/09/2016	11:50:00	21	7	8	87.5	FB44800	RBTB_2016_011	TRUE	F	5	0.735294118	1.470588235	10
06/10/2015	07:45:00	18	8	8	100	FB44800	RBTB_2015_015	TRUE	F	15.71428571	2.345415778	16.41791045	110
27/10/2015	07:32:00	39	10	11	90.90909091	FB44800	RBTB_2015_015	TRUE	F	18.75	2.678571429	21.42857143	150
23/08/2017		20	3	6	50	FB44800	RBTB_2017_010	TRUE	F	25	3.289473684	6.578947368	50
12/12/2014	13:55:00	37	6	7	85.71428571	FB44800	RBTB_2014_022	TRUE	F	26	3.209876543	16.04938272	130
16/09/2016	11:10:00	35	7	8	87.5	FB44800	RBTB_2016_011	TRUE	F	27.5	3.618421053	14.47368421	110
25/08/2017		22	5	6	83.33333333	FB44800	RBTB_2017_010	TRUE	F	27.5	3.618421053	14.47368421	110
28/11/2014	14:00:00	23	5	6	83.33333333	FB44800	RBTB_2014_022	TRUE	F	47.5	5.654761905	22.61904762	190
18/09/2015	09:57:00	20	6	7	85.71428571	FB45002	RBTB_2015_011	TRUE	M	12	1.538461538	7.692307692	60
09/10/2015	09:03:00	41	7	7	100	FB45006	RBTB_2015_011	TRUE	F	22	2.820512821	14.1025641	110
28/10/2014	09:20:00	41	5	5	100	FB45006	RBTB_2014_016	TRUE	F	23.33333333	3.03030303	9.090909091	70
04/12/2014	13:30:00	44	7	10	70	FB45011	RBTB_2014_021	FALSE	M	3.333333333	0.444444444	2.666666667	20
28/10/2014	10:06:00	7	6	6	100	FB45011	RBTB_2014_021	FALSE	M	20	2.469135802	12.34567901	100
14/11/2014	13:47:00	24	9	11	81.81818182	FB45011	RBTB_2014_021	FALSE	M	27.5	3.273809524	26.19047619	220
14/09/2015	09:50:00		11	11	100	FB45012	RBTB_2015_002	FALSE	F	14.28571429	2.100840336	14.70588235	100
10/09/2015	10:35:00		7	11	63.63636364	FB45012	RBTB_2015_002	FALSE	F	13.33333333	1.960784314	5.882352941	40
07/12/2015	09:13:00	19	7	11	63.63636364	FB45014	RBTB_2015_021	FALSE	F	23.33333333	2.845528455	17.07317073	140
29/09/2015	09:05:00	20	7	7	100	FB45017	RBTB_2015_013	TRUE	F	21.66666667	2.777777778	16.66666667	130
23/09/2015	09:30:00	35	11	11	100	FB45019	RBTB_2015_007	TRUE	F	15	1.875	18.75	150
20/09/2015	07:41:00	32	7	11	63.63636364	FB45019	RBTB_2015_007	TRUE	F	20	2.5	15	120
15/09/2014	14:30:00	20	6	9	66.66666667	FB45029	RBTB_2014_007	FALSE	F	12	1.538461538	7.692307692	60
16/10/2015	09:30:00	28	10	12	83.33333333	FB45032	RBTB_2015_015	TRUE	M	17.77777778	2.279202279	20.51282051	160
09/09/2016	10:25:00	28	7	8	87.5	FB45032	RBTB_2016_011	TRUE	M	20	2.631578947	10.52631579	80
13/10/2015	09:22:00	25	7	12	58.33333333	FB45032	RBTB_2015_015	TRUE	M	20	2.564102564	15.38461538	120
21/10/2016	11:05:00	14	8	9	88.88888889	FB45033	RBTB_2016_017	FALSE	F	22.85714286	2.787456446	19.51219512	160
17/10/2016	09:50:00	10	4	9	44.44444444	FB45033	RBTB_2016_017	FALSE	F	26.66666667	3.25203252	9.756097561	80
29/09/2014	12:00:00	34	10	12	83.33333333	FB45036	RBTB_2014_009	FALSE	M	14.44444444	1.900584795	17.10526316	130
25/09/2014	11:10:00	30	6	12	50	FB45036	RBTB_2014_009	FALSE	M	18	2.368421053	11.84210526	90
14/09/2014	09:37:00	19	7	12	58.33333333	FB45037	RBTB_2014_009	FALSE	F	30	3.658536585	21.95121951	180
24/09/2014	09:35:00	26	6	7	85.71428571	FB45039	RBTB_2014_011	TRUE	M	20	2.702702703	2.702702703	20
08/10/2014	11:05:00	40	6	11	54.54545455	FB45039	RBTB_2014_011	TRUE	M	28	3.835616438	19.17808219	140
12/10/2015	10:20:00	22	7	9	77.77777778	FB45039	RBTB_2015_016	TRUE	M	28.33333333	3.294573643	19.76744186	170
05/09/2016	10:05:00	15	8	9	88.88888889	FB45043	RBTB_2016_008	TRUE	F	12	1.818181818	9.090909091	60
30/10/2017	10:50:00	35	9	9	100	FB45047	RBTB_2017_021	TRUE	M	13.33333333	1.826484018	10.95890411	80
23/10/2017	10:10:00	30	10	10	100	FB45052	RBTB_2017_020	FALSE	M	11.42857143	1.609657948	11.26760563	80
04/10/2017	12:25:00	11	9	9	100	FB45052	RBTB_2017_020	FALSE	M	23.75	2.827380952	22.61904762	190
02/10/2017	12:00:00	9	7	9	77.77777778	FB45052	RBTB_2017_020	FALSE	M	28.33333333	3.373015873	20.23809524	170
18/10/2017	17:30:00	25	5	10	50	FB45052	RBTB_2017_020	FALSE	M	35	4.929577465	9.85915493	70
28/09/2017	15:35:00	5	3	9	33.33333333	FB45052	RBTB_2017_020	FALSE	M	50	5.952380952	11.9047619	100
19/10/2016	14:35:00	13	7	8	87.5	FB45059	RBTB_2016_016	FALSE	F	20	2.5	12.5	100
21/10/2015	07:46:00	31	7	8	87.5	FB45071	RBTB_2015_016	TRUE	F	30	3.448275862	20.68965517	180
04/09/2015	14:20:00		8	9	88.88888889	FB45076	RBTB_2015_008	FALSE	F	20	2.739726027	19.17808219	140
14/10/2015	07:42:00	22	7	8	87.5	FB45081	RBTB_2015_017	TRUE	M	18.33333333	2.412280702	14.47368421	110
06/10/2017	10:20:00	11	6	7	85.71428571	FB45082	RBTB_2017_021	TRUE	F	5	0.694444444	1.388888889	10
29/11/2015	14:09:00	27	7	9	77.77777778	FB45082	RBTB_2015_018	TRUE	F	35	4.117647059	24.70588235	210
25/11/2015	13:45:00	23	3	9	33.33333333	FB45082	RBTB_2015_018	TRUE	F	45	5.294117647	10.58823529	90
20/10/2017	14:10:00	25	5	7	71.42857143	FB45082	RBTB_2017_021	TRUE	F	45	5	20	180
09/12/2016	11:05:00	15	8	9	88.88888889	FB45090	RBTB_2016_020	FALSE	F	13.33333333	1.731601732	5.194805195	40
22/09/2017	13:40:00	15	11	13	84.61538462	FB45090	RBTB_2017_018	TRUE	F	13.33333333	1.851851852	11.11111111	80
12/10/2017	15:50:00	35	11	11	100	FB45090	RBTB_2017_018	TRUE	F	22.5	2.8125	22.5	180
22/10/2017	08:40:00	26	4	10	40	FB45095	RBTB_2017_022	FALSE	F	30	3.658536585	7.317073171	60
01/11/2017	16:20:00	11	6	8	75	FB45097	RBTB_2017_023	TRUE	F	5	0.649350649	2.597402597	20
29/11/2017	12:25:00	39	4	6	66.66666667	FB45097	RBTB_2017_023	TRUE	F	30	4.109589041	8.219178082	60
02/10/2017	11:50:00	25	9	9	100	FB45156	RBTB_2017_018	TRUE	M	16.25	2.195945946	17.56756757	130
16/12/2016	09:00:00	22	7	10	70	FB45156	RBTB_2016_020	FALSE	M	25	3.571428571	7.142857143	50
28/09/2017	15:30:00	21	5	9	55.55555556	FB45156	RBTB_2017_018	TRUE	M	25	3.378378378	13.51351351	100
10/10/2016	09:45:00	4	4	7	57.14285714	FB45158	RBTB_2016_016	FALSE	M	26.66666667	4.166666667	12.5	80
14/10/2017	09:05:00	21	11	11	100	FB45187	RBTB_2017_020	FALSE	F	16.25	2.226027397	17.80821918	130
