# Supplementary material for: Between‐year and spatial variation in body condition across the breeding cycle in a pelagic seabird, the Red‐billed Tropicbird
Source: Ecol Evol. 2023 Dec 27;13(12):e10743. doi: 10.1002/ece3.10743 (PMC10752250; doi:10.1002/ece3.10743)
Supplement: Supplementary file 6 — Data S6. [file ECE3-13-e10743-s007.csv]

DATE	CAVITY	WING	TARSUS	HEAD_AND_BILL	WEIGHT	FEATHERS_TO_BILL	NOSTRIL_TO_BILL	ESTIMATED_AGE	LOCATION
21/08/2017	400	43.1	27.3	78.8	307	29.9	25.5	18	STH
23/08/2017	400	43.2	31.9	81.4	351	31.7	25.7	20	STH
25/08/2017	400	46	31.3	84	432	33	30.9	22	STH
09/11/2017	409	21.4	16.8	42.7	57	12.2	11.2	2	STH
11/11/2017	409	24	14.8	44.7	76	14.3	12.5	4	STH
13/11/2017	409	24.5	20.2	51.4	96	16.9	13.7	6	STH
15/11/2017	409	28.2	21.6	55.5	119	18	15.2	8	STH
17/11/2017	409	21.6	22.2	60	126	19.4	16.1	10	STH
19/11/2017	409	28	22	62.3	156	22.6	17.4	12	STH
21/11/2017	409	28	25.5	63.8	197	23.9	17.6	14	STH
23/11/2017	409	34.8	26.6	70	215	25.6	18.7	16	STH
25/11/2017	409	38.8	25.5	71.5	288	26.8	21.7	18	STH
27/11/2017	409	41.5	29.9	77	321	28.9	25.1	20	STH
29/11/2017	409	44	31.2	78.4	363	30.5	25.8	22	STH
08/09/2017	410	19	20	51.4	86	16.8	13.5	2	STH
10/09/2017	410	26.5	20.3	54.2	105	17.6	14.5	4	STH
12/09/2017	410	30.2	20.3	58.6	150	18	16.6	6	STH
14/09/2017	410	31.7	21.2	65	167	23.9	17.8	8	STH
16/09/2017	410	32	26.5	68.3	187	26	18.4	10	STH
18/09/2017	410	35.4	28.5	71.8	249	28.3	22	12	STH
20/09/2017	410	40.9	30.2	79	301	29	23.3	14	STH
22/09/2017	410	45.2	30.6	80.5	320	32.1	23.2	16	STH
24/09/2017	410	48.7	28.1	81	283	32.8	24.5	18	STH
26/09/2017	410	51.5	32.2	85.2	389	34.8	27.3	20	STH
28/09/2017	410	53.9	32.3	86.6	378	35.8	30.6	22	STH
20/10/2017	414	17.2	11.1	38.2	42	12.2	10	2	STH
22/10/2017	414	20.6	13.1	41.9	37	13.6	12.5	4	STH
24/10/2017	414	20.7	16.1	44	46	14.1	14.5	6	STH
26/10/2017	414	23	17	46.5	75	15.4	15.6	8	STH
28/10/2017	414	28.9	19.4	50.9	86	17.1	16.5	10	STH
30/10/2017	414	28.7	19.1	55.4	79	18.4	17.9	12	STH
01/11/2017	414	28.6	19.1	56.9	102	21.1	18.5	14	STH
03/11/2017	414	28.8	22.9	60	156	22.8	19	16	STH
05/11/2017	414	30	23.3	65	116	22.7	19.2	18	STH
07/11/2017	414	32	23.4	65.4	148	23	20.1	20	STH
09/11/2017	414	33	24.9	67.4	196	26.2	21	22	STH
20/10/2017	415	17.8	13.8	41.1	54	11.4	11.2	2	STH
22/10/2017	415	19.1	16.7	41.4	51	13.1	12.9	4	STH
24/10/2017	415	23.5	17	46.6	60	14.2	12.2	6	STH
26/10/2017	415	23.3	14.3	46.5	78	16.5	14.4	8	STH
28/10/2017	415	26.9	16	54.5	92	17.4	14.4	10	STH
30/10/2017	415	26	18.2	56.2	106	20.7	17.2	12	STH
01/11/2017	415	26.9	22.5	51.9	117	21.5	17.6	14	STH
03/11/2017	415	29.3	23.3	66	190	24.9	21.1	16	STH
05/11/2017	415	32.8	24.8	70.3	368	26.5	24.6	18	STH
07/11/2017	415	32.4	26.3	73	185	27.9	24.6	20	STH
09/11/2017	415	33.8	28.7	73.7	204	29.8	25.5	22	STH
07/08/2017	416	18.7	18.3	48.4	57	14.9	13.2	2	STH
09/08/2017	416	23	19.1	52.2	98	16.5	14.1	4	STH
11/08/2017	416	29.9	20.1	56.7	139	19.3	16.4	6	STH
13/08/2017	416	28	22.9	61.6	130	23	18.6	8	STH
15/08/2017	416	30.4	26.1	63.3	177	24.1	20.8	10	STH
17/08/2017	416	32.3	26.4	68.4	197	26.3	21.5	12	STH
19/08/2017	416	33.6	26.8	73.8	271	28	24.7	14	STH
21/08/2017	416	34.6	27.2	75.6	232	29.5	25.1	16	STH
23/08/2017	416	36.5	30.8	79.6	298	30.7	26.4	18	STH
25/08/2017	416	40.9	28.3	84.1	285	32.3	27.1	20	STH
27/08/2017	416	42.4	30.2	84.2	310	34.4	28.1	22	STH
06/09/2017	423	14.1	16.8	44.3	46	14.8	11.7	2	STH
08/09/2017	423	18.2	18	48.3	83	16.1	13	4	STH
10/09/2017	423	26	18.7	53.6	105	18	14.7	6	STH
12/09/2017	423	25.8	20	57.6	152	18	16.1	8	STH
14/09/2017	423	25.2	22.9	62.4	160	24	18	10	STH
16/09/2017	423	28.5	24.1	66.4	202	25.6	21.4	12	STH
18/09/2017	423	30	24.9	72.3	281	28.5	24.7	14	STH
20/09/2017	423	34	28	74.9	233	30.4	27.4	16	STH
22/09/2017	423	44	28.6	79.9	307	31.9	28.4	18	STH
24/09/2017	423	47.9	29.5	83	413	33.9	28.3	20	STH
26/09/2017	423	47.2	31	86.2	397	35.8	30.5	22	STH
20/09/2017	B	17.8	17.2	41	54	12.8	10.6	2	STH
22/09/2017	B	26.1	16.8	46.3	62	15.3	11.7	4	STH
24/09/2017	B	26	17.4	49.6	61	17	13.4	6	STH
26/09/2017	B	26	18.9	49.8	111	18	14.9	8	STH
28/09/2017	B	26.3	21.7	52.3	132	20.1	15.2	10	STH
30/09/2017	B	27.5	21.8	61	134	20.8	17.8	12	STH
02/10/2017	B	30	22.8	64	181	21.7	19.5	14	STH
04/10/2017	B	30.1	25.3	66.7	180	26.9	19.5	16	STH
06/10/2017	B	32	26.8	68.6	150	27.4	20.8	18	STH
08/10/2017	B	36.7	28	70.4	287	28.4	23.8	20	STH
10/10/2017	B	39.5	28.2	73.7	308	31.2	26.7	22	STH
01/12/2017	C	20.5	15.9	44.6	55	12.2	9.3	2	STH
03/12/2017	C	22.2	16.4	46.9	63	15.2	11	4	STH
05/12/2017	C	22.5	16.7	51.8	106	16.9	13.4	6	STH
07/12/2017	C	23	18.4	55	112	18.2	15.9	8	STH
09/12/2017	C	29.3	23.7	56.9	122	21.8	17	10	STH
11/12/2017	C	31.2	22.6	64.1	154	24.1	18.7	12	STH
13/12/2017	C	32.7	26.3	68.9	220	25.1	19.5	14	STH
15/12/2017	C	34.2	26.8	74.4	225	28	23	16	STH
17/12/2017	C	43.1	27.1	76	276	30.4	24.7	18	STH
19/12/2017	C	43.8	27.8	77.2	303	31.8	27.3	20	STH
21/12/2017	C	44.1	28.5	83.9	248	33.9	30	22	STH
11/11/2017	414	31.9	25	70.7	200	27	22	24	STH
11/11/2017	415	36.6	27.9	78	312	30.9	23.8	24	STH
01/12/2017	409	50.5	31.3	82.8	424	32.8	28	24	STH
12/10/2017	B	39.2	29.9	77.3	253	32	28	24	STH
30/09/2017	410	64	32.3	89	401	37.8	29.7	24	STH
23/12/2017	C	46.4	29.9	85.1	268	34.2	29.8	24	STH
27/08/2017	400	53.6	31.6	87	478	35.1	30.2	24	STH
28/09/2017	423	47.7	31.3	89.5	457	38.8	32	24	STH
29/08/2017	416	48.6	32.2	87.6	386	35.3	32.1	24	STH
13/11/2017	414	38.6	25.4	74	258	28.8	23.9	26	STH
13/11/2017	415	36.4	30.5	81.4	330	33	25.5	26	STH
14/10/2017	B	43	29.2	78.5	224	32	25.8	26	STH
03/12/2017	409	54.5	31.2	85.7	422	33.2	29	26	STH
29/08/2017	400	63.2	31.7	99.8	471	35.6	32.5	26	STH
31/08/2017	416	53.7	33	91.7	435	35.9	32.7	26	STH
30/09/2017	423	43.6	32	92.7	347	38.8	33.2	26	STH
02/10/2017	410	67.1	32.2	92.5	413	39	33.7	26	STH
15/11/2017	414	38.8	25.9	75.8	218	29.5	25	28	STH
16/10/2017	B	43	29.3	79	335	33.1	27.4	28	STH
15/11/2017	415	38.1	30.6	85.5	420	34.7	28.4	28	STH
27/12/2017	C	61.9	30	90.5	225	36.9	32.3	28	STH
02/09/2017	416	58.1	33	92.1	498	38.2	32.9	28	STH
05/12/2017	409	60.1	35.1	89.1	483	35.5	33.2	28	STH
31/08/2017	400	76.3	32	94.5	559	38.2	33.8	28	STH
04/10/2017	410	72.3	33.6	92.9	385	39.4	33.8	28	STH
02/10/2017	423	48.6	32.4	95.4	431	38.8	35	28	STH
17/11/2017	414	39.1	28	76.4	272	30.8	25.2	30	STH
18/10/2017	B	51.9	29.8	82	481	34.2	28	30	STH
21/08/2017	406	54.9	28.2	89.9	430	37.5	30.9	30	STH
02/09/2017	400	89.4	33.1	96.2	432	39.1	32.8	30	STH
06/10/2017	410	71.8	32.1	94.2	395	40	33	30	STH
04/09/2017	416	64.9	34	97.2	533	40	33.1	30	STH
07/12/2017	409	65.1	35.5	92.3	552	36.2	33.3	30	STH
04/10/2017	423	55.7	35.1	95.2	467	40.2	34.4	30	STH
17/11/2017	415	44.2	31.7	87.6	473	35	29.1	30	STH
19/11/2017	415	45	33	90.1	453	37.8	30.1	32	STH
20/10/2017	B	52.1	30.4	84.4	383	36	31.4	32	STH
04/09/2017	400	103	33.6	98.4	635	39.2	32.2	32	STH
23/08/2017	406	68.8	32.5	91.5	527	38	32.2	32	STH
09/12/2017	409	74	35.6	94	523	38.2	33.4	32	STH
06/10/2017	423	68	33.1	97.1	466	39.9	34.2	32	STH
08/10/2017	410	96.4	31.3	96.7	731	40	34.4	32	STH
06/09/2017	416	78.8	34.4	97	475	40.2	34.4	32	STH
11/12/2017	409	83.2	30.1	89.6	730	40.8	26.1	34	STH
19/11/2017	414	44.5	26.8	79.3	283	31.9	27.2	34	STH
22/10/2017	B	52.7	31.1	87.2	430	36.8	31.1	34	STH
25/08/2017	406	72.2	35.1	94.6	547	40.9	32.3	34	STH
06/09/2017	400	113	33.6	101.2	604	41	35.7	34	STH
10/10/2017	410	113	32.5	99.6	575	42.3	36.4	34	STH
08/10/2017	423	89.9	32.5	98.6	687	40.3	36.8	34	STH
08/09/2017	416	80	34.5	98.3	519	41.2	37.1	34	STH
03/01/2018	C	76.6	31.5	101	479	41.2	38.8	35	STH
21/11/2017	414	46.9	29.3	82.4	396	34	27	36	STH
24/10/2017	B	63	31.6	89.3	393	38.3	34.5	36	STH
27/08/2017	406	80.1	31.6	98.7	537	42.6	35	36	STH
13/12/2017	409	92.2	35	101.7	612	42.1	35.9	36	STH
08/09/2017	400	127	33	102.6	689	42.7	37.3	36	STH
10/09/2017	416	103	34.6	100.6	682	42.5	37.3	36	STH
12/10/2017	410	120	35.5	101.6	636	43.3	37.8	36	STH
10/10/2017	423	88.3	34	100	687	42.7	38	36	STH
23/11/2017	414	55.6	31	85	447	35.3	29.2	38	STH
26/10/2017	B	77	31.7	92.1	603	40.3	35.6	38	STH
15/12/2017	409	113	36.7	102.5	562	43	37	38	STH
14/10/2017	410	118.4	33.4	101.8	550	44.4	37.6	38	STH
29/08/2017	406	95.9	31.9	101.4	581	41.6	37.8	38	STH
10/09/2017	400	132	32.7	104	688	44.4	38.1	38	STH
12/10/2017	423	118	34.5	104	741	45	40.5	38	STH
12/09/2017	416	120	32.5	103	679	41	40.8	38	STH
25/11/2017	414	72	30.1	87.8	477	36.4	30.4	40	STH
28/10/2017	B	81.3	33	95.5	520	42	34.7	40	STH
23/08/2017	402	94.6	31	98.2	587	41.6	36.9	40	STH
17/12/2017	409	125	34.4	104.3	693	44.4	37.6	40	STH
14/10/2017	423	121.8	31.6	105.4	710	44.3	38	40	STH
12/09/2017	400	151	35.3	106	768	37.9	38.7	40	STH
31/08/2017	406	106	32	103.2	678	44.4	38.9	40	STH
16/10/2017	410	140	33.7	104	609	45	39.4	40	STH
14/09/2017	416	130	32.5	105.5	693	44	40.3	40	STH
27/11/2017	414	72.5	30.6	89.5	468	38	30.7	42	STH
30/10/2017	B	95	33.4	95.5	444	42.4	36	42	STH
02/09/2017	406	110	34.2	108	654	45	38	42	STH
14/09/2017	400	162	35.3	107.1	708	45	38.2	42	STH
25/08/2017	402	113	35.3	107.9	630	43.6	39.1	42	STH
19/12/2017	409	128	37	105.3	699	45.5	39.1	42	STH
16/10/2017	423	140	34.9	106.8	702	45.3	39.6	42	STH
18/10/2017	410	143	33.7	105	773	46.1	40	42	STH
16/09/2017	416	138	33.8	107.1	698	46.9	40.4	42	STH
29/11/2017	414	82.5	30.4	93.5	503	39	31.9	44	STH
27/08/2017	402	121	33	106.4	560	43.9	36.9	44	STH
01/11/2017	B	103	33.4	98.9	453	43.8	38	44	STH
16/09/2017	400	172	35.4	109	705	46.6	38.7	44	STH
04/09/2017	406	130	33.2	108.6	737	45.8	40	44	STH
18/09/2017	416	148	34.7	108.2	859	46.7	40	44	STH
21/12/2017	409	150	39.4	107.4	839	46.6	40.3	44	STH
18/10/2017	423	146	33.8	107.6	803	46.7	40.9	44	STH
20/10/2017	410	163	33.2	106.1	681	47.9	41.9	44	STH
01/12/2017	414	85.9	30.7	93.4	471	41.3	34	46	STH
29/08/2017	402	124.6	36.6	106.6	605	43.2	37.4	46	STH
18/09/2017	400	175	35.2	109.4	591	48.1	38.2	46	STH
23/12/2017	409	150	34	108.3	747	47	38.6	46	STH
03/11/2017	B	110	33.3	99	658	44.3	39	46	STH
06/09/2017	406	140	33.2	106.7	751	46.3	40.6	46	STH
20/10/2017	423	160	33.2	109.3	663	47.5	40.9	46	STH
20/09/2017	416	158	34.2	109.5	757	46.9	41	46	STH
22/10/2017	410	165	33.5	106.3	679	48.2	41.9	46	STH
03/12/2017	414	110	30.8	95.6	475	40.6	34.8	48	STH
05/11/2017	B	121	35.4	100.8	468	45.1	39.5	48	STH
31/08/2017	402	147	33.8	107.5	539	45.1	40	48	STH
08/09/2017	406	148	33.5	108	688	46.7	41.3	48	STH
22/09/2017	416	164	32.1	110.5	763	48.3	41.5	48	STH
20/09/2017	400	182	34.9	111.5	849	48.5	42.1	48	STH
22/10/2017	423	170	33.4	109.3	612	48.3	42.3	48	STH
24/10/2017	410	176	33.6	107.5	939	49.1	42.8	48	STH
05/12/2017	414	127	29.6	97.5	650	42.1	35	50	STH
02/09/2017	402	152	34.6	109.7	539	47.4	40	50	STH
07/11/2017	B	125	35.4	102.2	603	45.9	41.1	50	STH
10/09/2017	406	162	33.1	108.6	635	49.2	41.8	50	STH
22/09/2017	400	194	34.5	111.9	738	48.8	42.7	50	STH
24/09/2017	416	175	31.5	110.9	856	50	43.1	50	STH
26/10/2017	410	188	33.3	110.3	898	49.2	43.5	50	STH
24/10/2017	423	180	33.5	109.3	877	48.7	44	50	STH
07/12/2017	414	132	29.8	97.8	535	43.9	35	52	STH
09/11/2017	B	144	34.7	102.7	548	46.9	41.6	52	STH
04/09/2017	402	160	34	107.9	481	47	42	52	STH
28/10/2017	410	188	32.2	110	907	50.5	42	52	STH
12/09/2017	406	169	34.9	111.3	693	49.6	42.3	52	STH
24/09/2017	400	204	31.5	110.9	828	49.9	43.1	52	STH
26/09/2017	416	192	32.6	112.3	780	49	44.3	52	STH
26/10/2017	423	190	34.6	111.6	777	49.8	44.9	52	STH
09/12/2017	414	140	30.7	98.3	628	43.1	35.5	54	STH
11/11/2017	B	145	34.3	104.5	381	48.3	40.6	54	STH
06/09/2017	402	166	33.7	110.2	495	47	42.3	54	STH
14/09/2017	406	182	34.3	111.3	609	50.1	43.2	54	STH
30/10/2017	410	207	32.3	111.3	923	50.5	44.1	54	STH
26/09/2017	400	212	34.9	112.2	778	50.2	45.1	54	STH
28/09/2017	416	191	35.5	113.8	886	49.1	45.1	54	STH
28/10/2017	423	193	32.4	112.5	713	50.2	45.1	54	STH
11/12/2017	414	141	31.2	102	555	44.6	38.1	56	STH
09/11/2017	417	162	34.1	107.8	713	48	40.8	56	STH
08/09/2017	402	170	39.3	110	442	47.8	42.3	56	STH
13/11/2017	B	162	35.2	104.7	713	49.1	42.9	56	STH
16/09/2017	406	182	32.1	111	681	50.2	43.5	56	STH
01/11/2017	410	211	34.3	114.4	809	51.2	44.9	56	STH
30/10/2017	423	215	32.8	112.3	591	50.2	45.2	56	STH
30/09/2017	416	207	35.1	113.3	927	51.2	45.3	56	STH
28/09/2017	400	221	35.8	113.4	694	50.3	45.9	56	STH
03/01/2018	409	205	35.8	117	723	49.2	44.4	57	STH
13/12/2017	414	157	32.5	102.5	773	46.6	38.6	58	STH
10/09/2017	402	171	31	111.7	542	48.5	41.7	58	STH
11/11/2017	417	165	31	107.3	659	47.5	41.9	58	STH
15/11/2017	B	164	35.9	106	795	49.2	42.8	58	STH
18/09/2017	406	195	33.5	111.7	769	51.1	44.3	58	STH
03/11/2017	410	217	34.5	112.2	853	51.1	45.2	58	STH
01/11/2017	423	216	34.5	112.5	773	50.9	45.2	58	STH
30/09/2017	400	230	36.9	113.7	759	50.6	45.3	58	STH
02/10/2017	416	208	35.7	113.4	924	51.1	45.3	58	STH
15/12/2017	414	169	33.1	103.1	819	46.7	39.6	60	STH
12/09/2017	402	180	33.9	111	508	48.7	41.1	60	STH
13/11/2017	417	184	34.4	108.2	947	48.8	42.2	60	STH
17/11/2017	B	165	32.5	107.4	557	50.2	42.3	60	STH
20/09/2017	406	204	33.5	112	730	51.6	44.2	60	STH
02/10/2017	400	235	36.3	114.6	717	50.8	45.2	60	STH
03/11/2017	423	216	34.4	113.5	661	50.8	46	60	STH
04/10/2017	416	218	35.2	114.2	997	52.3	46.1	60	STH
05/11/2017	410	228	34.5	114.1	793	51.5	46.6	60	STH
14/09/2017	402	192	33.8	112	450	48.9	41.3	62	STH
17/12/2017	414	175	31.4	104.8	783	48	41.7	62	STH
15/11/2017	417	193	34.4	110	653	49.2	42.6	62	STH
22/09/2017	406	205	33.2	113.5	687	51.7	44.2	62	STH
06/10/2017	416	218	33.6	113	810	51.8	44.5	62	STH
19/11/2017	B	187	35.9	107.9	760	50.6	44.8	62	STH
05/11/2017	423	228	34.3	113.5	663	50.7	45.1	62	STH
04/10/2017	400	237	36.2	114.8	751	52.5	45.4	62	STH
07/11/2017	410	235	32.2	114.7	865	52.2	46.6	62	STH
19/12/2017	414	183	32.8	106.1	609	49.4	40.2	64	STH
17/11/2017	417	193	32.7	110.2	766	49	41.3	64	STH
16/09/2017	402	199	35	112.3	547	48.6	42.4	64	STH
21/11/2017	B	195	35.3	107.4	762	51.2	43.6	64	STH
24/09/2017	406	214	31.6	114	799	52.7	43.7	64	STH
06/10/2017	400	248	35.1	113.5	849	52.1	44.9	64	STH
08/10/2017	416	232	32.4	115.5	840	52	46.4	64	STH
09/11/2017	410	246	35.2	114.4	751	52.6	46.6	64	STH
07/11/2017	423	235	34.9	113.5	910	52.1	47	64	STH
21/12/2017	414	191	33.3	107.2	598	50.1	41.6	66	STH
18/09/2017	402	244	35	112.1	550	48.3	43	66	STH
23/11/2017	B	205	35.5	108	929	51.3	44	66	STH
19/11/2017	417	205	35.9	111	953	50.7	44.7	66	STH
08/10/2017	400	253	31.5	113.7	870	52.5	45.4	66	STH
11/11/2017	410	247	34.4	114.5	803	52.4	45.5	66	STH
09/11/2017	423	235	37.6	114	803	52.2	46.1	66	STH
21/11/2017	417	205	33.2	110.8	814	50	42.8	68	STH
23/12/2017	414	199	32.6	108.3	563	50.4	43.5	68	STH
26/09/2017	406	228	32.1	115	727	52.2	44.9	68	STH
20/09/2017	402	210	37.6	111.7	671	49.5	45	68	STH
25/11/2017	B	205	35	109.4	813	52	45	68	STH
10/10/2017	400	256	33.5	115.5	832	53.1	45.3	68	STH
10/10/2017	416	240	34.1	115.9	968	54	46.4	68	STH
13/11/2017	410	263	34.7	114.3	870	52.5	46.8	68	STH
11/11/2017	423	251	32	114.8	754	52	47.9	68	STH
23/11/2017	417	225	34.5	111.2	823	50	42.6	70	STH
22/09/2017	402	217	33.3	112.4	510	50.6	43.2	70	STH
27/11/2017	B	215	35.4	110.2	863	52.4	45.5	70	STH
28/09/2017	406	230	32.2	115.3	665	53.2	46.6	70	STH
15/11/2017	410	267	34.7	115.9	923	54	46.8	70	STH
12/10/2017	416	248	37.2	117.4	931	54	47.2	70	STH
12/10/2017	400	265	34.6	115.3	840	53.4	48.2	70	STH
13/11/2017	423	252	34.3	115	885	53	48.4	70	STH
27/12/2017	414	211	33.6	108.6	638	50.5	42.4	72	STH
24/09/2017	402	221	32.1	112.7	609	49.8	45.4	72	STH
29/11/2017	B	234	36.3	110.6	668	52.9	45.9	72	STH
30/09/2017	406	239	32.8	115	788	53.4	46.1	72	STH
25/11/2017	417	228	32.5	113.5	928	51.5	46.5	72	STH
14/10/2017	400	263	33.8	116.2	863	54.1	46.9	72	STH
17/11/2017	410	268	35.6	113.4	871	52.8	47.4	72	STH
14/10/2017	416	253	33.2	116.5	767	53.7	47.6	72	STH
15/11/2017	423	266	35.2	115.2	959	53.6	48.4	72	STH
27/11/2017	417	230	33	113.9	843	51.8	43.2	74	STH
26/09/2017	402	230	35	114.6	526	51	45.2	74	STH
16/10/2017	400	282	33.4	119.1	797	54.2	46.4	74	STH
01/12/2017	B	236	36.4	110.5	700	53.1	46.4	74	STH
02/10/2017	406	249	34.9	115.2	683	54.2	47.1	74	STH
16/10/2017	416	262	33.2	117.1	1059	54.5	47.5	74	STH
17/11/2017	423	267	33.2	115.5	877	53.1	47.6	74	STH
19/11/2017	410	275	34.9	117	858	54.2	48.2	74	STH
29/11/2017	417	240	33.5	114.5	773	51.7	43.7	76	STH
28/09/2017	402	231	36.5	113.9	392	51.2	45.2	76	STH
18/10/2017	400	283	32.3	116.9	800	54.5	46.4	76	STH
04/10/2017	406	250	34.3	115.8	561	53.6	47.3	76	STH
21/11/2017	410	282	34.5	114.9	858	54	47.4	76	STH
19/11/2017	423	273	34.1	116.2	853	54.1	47.5	76	STH
03/12/2017	B	246	36.2	112.3	724	53.8	48	76	STH
18/10/2017	416	268	32	117.4	849	54.3	50.2	76	STH
01/12/2017	417	249	33.4	114.6	818	52.2	44.6	78	STH
30/09/2017	402	233	36.5	114.3	456	51.2	45.2	78	STH
06/10/2017	406	254	33.9	115.6	822	54.1	45.5	78	STH
05/12/2017	B	256	32	111.2	833	53.2	45.7	78	STH
20/10/2017	400	283	33.9	117.6	820	55	47.2	78	STH
21/11/2017	423	294	34.8	115.1	847	53.6	47.8	78	STH
23/11/2017	410	288	34.8	115	805	55	49.1	78	STH
20/10/2017	416	274	32.1	118	821	54.7	50.2	78	STH
03/01/2018	414	238	34.5	110	623	50.1	45	79	STH
02/10/2017	402	248	36.3	115.5	516	51.9	45.7	80	STH
08/10/2017	406	265	32.6	115.7	665	54.2	45.9	80	STH
03/12/2017	417	255	34	114.4	791	52.2	46.6	80	STH
07/12/2017	B	257	34.4	111.4	798	54.4	46.9	80	STH
22/10/2017	400	292	32.5	118	884	55.2	47.5	80	STH
25/11/2017	410	295	34.5	116.5	827	55.8	48.5	80	STH
23/11/2017	423	286	37.7	119.8	918	54.8	49.2	80	STH
22/10/2017	416	281	33.5	118.3	756	52.2	50.3	80	STH
09/12/2017	B	264	34.5	111.5	756	54.4	47.4	82	STH
04/10/2017	402	254	36.3	115.3	449	52.4	47.8	82	STH
24/10/2017	400	303	32.8	118.9	839	55.8	48	82	STH
10/10/2017	406	272	32.4	116	621	54.3	48.2	82	STH
27/11/2017	410	304	34.7	119.2	743	55.2	49.3	82	STH
25/11/2017	423	285	34.1	117.5	848	55.5	49.7	82	STH
24/10/2017	416	288	33.4	119.3	803	55.7	50.2	82	STH
05/12/2017	417	265	32.8	113.3	939	54.5	53	82	STH
06/10/2017	402	252	34.5	113.6	461	52.6	45	84	STH
07/12/2017	417	272	34.4	114.6	853	54.1	47	84	STH
12/10/2017	406	278	34.2	116	849	54.1	48.1	84	STH
11/12/2017	B	271	36	112.3	915	54.8	48.1	84	STH
26/10/2017	400	305	33.9	118.8	881	56.3	48.2	84	STH
29/11/2017	410	303	35.1	119.2	728	55.5	49.7	84	STH
27/11/2017	423	298	36	117.6	883	55.3	49.8	84	STH
26/10/2017	416	292	33.4	119.4	878	55.9	51.7	84	STH
08/10/2017	402	254	33.5	114.4	424	52.4	45.5	86	STH
13/12/2017	B	276	35.3	113.1	914	56	47.3	86	STH
09/12/2017	417	273	35.7	115.7	858	54.2	47.7	86	STH
28/10/2017	400	299	32	120.7	750	55.5	49.8	86	STH
28/10/2017	416	298	34.3	118.2	748	55.4	49.8	86	STH
14/10/2017	406	282	32.7	117	683	54.9	50.4	86	STH
29/11/2017	423	300	36.3	117.6	803	56	50.6	86	STH
01/12/2017	410	305	35.2	116.3	748	56.1	51	86	STH
10/10/2017	402	263	34.5	114.3	651	53.7	46.7	88	STH
11/12/2017	417	280	34.7	116.5	793	53.6	48.4	88	STH
30/10/2017	400	310	32.1	120.4	786	57	49.3	88	STH
15/12/2017	B	277	35.8	114	863	56.2	49.6	88	STH
30/10/2017	416	297	36.4	118.2	863	55.4	50.2	88	STH
16/10/2017	406	282	32.6	117.2	713	54.9	50.3	88	STH
01/12/2017	423	303	36.3	116.8	910	56.5	50.8	88	STH
03/12/2017	410	305	35.4	117	638	56.3	51.4	88	STH
12/10/2017	402	266	34.6	116	707	53.9	47.7	90	STH
18/10/2017	406	291	32	117.3	676	55	47.8	90	STH
13/12/2017	417	281	33	115.8	873	53.1	48.5	90	STH
01/11/2017	416	299	36.5	118.8	693	56.2	50.5	90	STH
17/12/2017	B	286	36	115.7	843	56.7	50.5	90	STH
03/12/2017	423	309	36.2	116.4	747	56.3	50.9	90	STH
01/11/2017	400	311	33.9	120.5	835	57.4	51.4	90	STH
14/10/2017	402	271	32.4	116.9	583	53.2	47	92	STH
15/12/2017	417	295	35.1	115.7	819	54	49.1	92	STH
20/10/2017	406	296	32.3	119	828	55.5	49.5	92	STH
19/12/2017	B	289	36.5	115.8	793	57.1	51.1	92	STH
03/11/2017	400	312	34	120.4	721	57.4	51.6	92	STH
22/10/2017	406	297	32.3	120	659	56.2	49.6	94	STH
16/10/2017	402	275	33.8	116.2	566	53.7	49.9	94	STH
17/12/2017	417	297	35.1	116.9	802	54.4	50.1	94	STH
05/11/2017	400	314	34.3	120.2	748	57	51.5	94	STH
21/12/2017	B	297	38	116.8	693	58.9	53.1	94	STH
18/10/2017	402	278	33.8	116.1	677	54.1	46.5	96	STH
19/12/2017	417	305	36	117.6	713	55.6	51.4	96	STH
20/10/2017	402	285	33.5	116.8	649	55.1	47	98	STH
22/10/2017	402	290	33.5	116.5	606	55.2	48.5	100	STH
24/10/2017	402	296	33.5	116.5	617	55.2	49	102	STH
26/10/2017	402	296	33.3	116.9	730	56.5	49.2	104	STH
28/10/2017	402	294	33.2	116.5	657	55	49	106	STH
30/10/2017	402	296	34.8	118.2	559	56	49.2	108	STH
05/12/2017	7501780	51		84.9	299	34.8		19	CV
10/12/2017	7501780	80		92.59	443	39.08		24	CV
15/12/2017	7501780	107		98.08	500	42.16		29	CV
20/12/2017	7501780	133		103.49	550	44.43		34	CV
26/12/2017	7501780	174		106.37	650	44.6		40	CV
30/12/2017	7501780	182		108.03	660	48.56		44	CV
04/01/2018	7501780	190		109.15	720	45		49	CV
09/01/2018	7501780	224		110.6	780	50.48		54	CV
14/01/2018	7501780	241		112.86	650	51.94		59	CV
19/01/2018	7501780	260		112.58	720	51.14		64	CV
25/01/2018	7501780	266		110	550	52.5		70	CV
29/01/2018	7501780	292		114.02	530	55.97		74	CV
03/02/2018	7501780	282		114.47	530	55.01		79	CV
11/02/2018	8200341	60		83.15	345	32.57		7.5	CV
16/02/2018	8200341	75		90.52	490	35.14		12.5	CV
16/02/2018	8200349	56		76.89	315	30.18		11.5	CV
21/02/2018	8200341	95		95.07	550	39.12		17.5	CV
21/02/2018	8200349	68		89.1	400	37.35		16.5	CV
26/02/2018	8200349	80		86.5	390	39.59		21.5	CV
26/02/2018	7501586	50		79.2	340	28.2		12.5	CV
27/02/2018	8200341	123		102.62	570	41.61		23.5	CV
02/03/2018	8200023	40		78.2	345	31.38		15.5	CV
02/03/2018	8200022	37		76.31	275	28.35		12.5	CV
03/03/2018	8200341	135		105.08	650	43.98		27.5	CV
03/03/2018	8200349	92		95.09	460	40.77		26.5	CV
03/03/2018	8200024	52		85.15	440	33.18		13.5	CV
03/03/2018	7501586	60		85.51	390	32.16		17.5	CV
04/03/2018	105	71		90.14	385	37		18	CV
06/03/2018	116	39		73.05	290	30		15.5	CV
06/03/2018	8200026	32		62.4	200	21.66		15	CV
07/03/2018	8200024	71		90.51	450	36		17.5	CV
07/03/2018	191	65		86.71	430	32.71		21.5	CV
07/03/2018	7501587	50		81.05	250	31.46		21.5	CV
08/03/2018	8200341	165		109.85	600	45.35		32.5	CV
08/03/2018	8200349	127		100.43	530	40.17		31.5	CV
08/03/2018	7501586	80		80.35	460	35.14		22.5	CV
08/03/2018	8200022	54		85.61	450	34.99		18.5	CV
08/03/2018	8200023	61		89.18	380	35.55		21.5	CV
08/03/2018	8200031	35		70.85	200	26.17		16	CV
09/03/2018	105	94		94.2	500	39.98		23	CV
09/03/2018	116	46		78.92	315	32.85		18.5	CV
09/03/2018	8200026	38		66.2	305	24.7		18	CV
12/03/2018	191	87		92.19	460	38.93		26.5	CV
12/03/2018	8200022	72		92.6	385	38.1		22.5	CV
12/03/2018	8200023	75		90.55	345	37.98		25.5	CV
12/03/2018	7501587	63		81.75	330	34.15		26.5	CV
12/03/2018	8200031	40		76.11	205	28.65		20	CV
13/03/2018	7501586	106		98.6	650	38.2		27.5	CV
13/03/2018	8200349	150		106.2	625	45.4		36.5	CV
13/03/2018	8200024	98		95.78	610	40.12		23.5	CV
13/03/2018	8200341	176		108.75	600	48.15		37.5	CV
14/03/2018	105	120		99.7	560	43.23		28	CV
14/03/2018	116	58		85.89	480	36.41		23.5	CV
14/03/2018	8200026	46		77.25	380	28.86		23	CV
17/03/2018	8200022	102		98.91	520	42.29		27.5	CV
17/03/2018	7501587	88		90.4	470	37.94		31.5	CV
17/03/2018	8200023	91		94.3	365	39.22		30.5	CV
17/03/2018	8200031	57		82.51	320	31.66		25	CV
18/03/2018	8200341	200		111.5	770	48.1		42.5	CV
18/03/2018	8200349	167		108.75	650	48.5		41.5	CV
18/03/2018	7501586	120		103.9	650	39.85		32.5	CV
20/03/2018	8200026	68		87.09	650	33.84		29	CV
20/03/2018	8200024	131		103.02	615	43.42		30.5	CV
20/03/2018	116	86		94	610	41.07		29.5	CV
20/03/2018	8200029	65		90.83	480	39.13		28.5	CV
22/03/2018	8200022	125		103.52	600	44.27		32.5	CV
22/03/2018	191	132		101.03	550	42.14		36.5	CV
22/03/2018	7501587	109		96.55	530	40.45		36.5	CV
22/03/2018	8200023	106		96.57	440	40.99		35.5	CV
22/03/2018	8200031	83		85.3	305	33.91		30	CV
23/03/2018	8200341	219		112.3	810	50.7		47.5	CV
23/03/2018	7501586	147		101.99	710	43.95		37.5	CV
23/03/2018	8200349	188		108.2	590	49.65		46.5	CV
23/03/2018	8200024	145		103.15	515	44.59		33.5	CV
23/03/2018	8200029	71		94.21	465	41.21		31.5	CV
23/03/2018	7501599	35		78.46	280	28.71		28.5	CV
24/03/2018	8200026	80		91.57	520	36.55		33	CV
25/03/2018	7501597	54		84.15	310	33.1		33	CV
27/03/2018	8200023	128		99.98	710	44.31		40.5	CV
27/03/2018	7501587	133		102.82	600	43.75		41.5	CV
27/03/2018	191	156		103.41	590	45		41.5	CV
27/03/2018	8200031	75		88.9	325	35.4		35	CV
28/03/2018	8200341	248		110.05	770	49		52.5	CV
28/03/2018	7501586	177		105.86	720	44.89		42.5	CV
28/03/2018	8200029	97		99.76	670	44.24		36.5	CV
28/03/2018	8200349	213		109.17	630	50.22		51.5	CV
28/03/2018	8200024	160		104.4	455	45.7		38.5	CV
28/03/2018	7501599	55		85.54	410	33.86		33.5	CV
28/03/2018	8200551	42		78.71	200	30.07		33.5	CV
29/03/2018	8200026	109		97.24	685	40.8		38	CV
30/03/2018	7501597	77		88.79	530	36.32		38	CV
01/04/2018	8200022	175		110.01	720	49.29		42.5	CV
01/04/2018	7501587	157		104.34	620	45.81		46.5	CV
01/04/2018	8200023	154		103.7	570	45.23		45.5	CV
01/04/2018	8200031	100		93.79	420	38.34		40	CV
02/04/2018	7501586	180		108.7	740	47.9		47.5	CV
02/04/2018	8200341	261		109.46	710	49.4		57.5	CV
02/04/2018	8200349	211		109.55	560	50.1		56.5	CV
02/04/2018	7501599	83		91.6	500	38.1		38.5	CV
02/04/2018	8200551	56		85.1	350	35.45		38.5	CV
04/04/2018	7501597	103		96.47	550	40.2		43	CV
06/04/2018	7501587	174		106.08	630	46.11		51.5	CV
07/04/2018	8200349	246		111.26	665	52.71		61.5	CV
07/04/2018	7501599	91		91.94	560	41.68		43.5	CV
07/04/2018	8200551	73		94.32	465	38.99		43.5	CV
08/04/2018	7501586	219		109.55	810	47.6		53.5	CV
08/04/2018	8200341	282		111.45	770	52.7		63.5	CV
09/04/2018	7501597	121		98.25	580	41.25		48	CV
11/04/2018	7501587	202		105.5	710	51.1		56.5	CV
11/04/2018	8200553	50		80.9	310	32.2		16.5	CV
12/04/2018	7501586	237		108.49	690	50.75		57.5	CV
12/04/2018	7501599	122		104.15	675	44.35		48.5	CV
12/04/2018	8200349	260		112.19	635	53.3		66.5	CV
12/04/2018	8200551	100		101.99	575	42.3		48.5	CV
14/04/2018	7501597	147		103.3	750	44.45		53	CV
14/04/2018	8200558	30		56.75	200	26.15		11	CV
16/04/2018	7501587	225		107.2	680	52.8		61.5	CV
16/04/2018	8200435	89		95.76	480	38.14		23.5	CV
16/04/2018	8200553	72		88.8	460	34.6		21.5	CV
17/04/2018	7501586	250		110.85	840	50.4		62.5	CV
17/04/2018	8200349	280		113.15	710	54.8		71.5	CV
17/04/2018	8200551	127		104.6	575	45.85		53.5	CV
19/04/2018	7501599	154		107.3	705	47.2		55.5	CV
19/04/2018	7501597	176		104.4	695	41.2		58	CV
19/04/2018	8200558	42		74.9	225	28.6		16	CV
20/04/2018	8200435	99		98.1	410	40.19		27.5	CV
21/04/2018	7501587	234		109.8	710	50.5		66.5	CV
21/04/2018	8200553	82		92.85	555	40.85		26.5	CV
22/04/2018	7501586	265		112.85	790	50.45		67.5	CV
22/04/2018	7501599	177		106.7	705	46.6		58.5	CV
22/04/2018	8200551	145		104.4	650	48.2		58.5	CV
22/04/2018	8200349	287		113.75	585	50.9		76.5	CV
24/04/2018	7501597	198		105.9	760	47.9		63	CV
24/04/2018	8200558	52		83.2	325	33.6		21	CV
25/04/2018	8200435	129		101.71	600	42.13		32.5	CV
26/04/2018	7501587	255		110.1	745	50.8		71.5	CV
26/04/2018	8200553	105		98.6	550	43.85		31.5	CV
27/04/2018	7501586	281		110.55	730	51.8		72.5	CV
27/04/2018	7501599	195		109.8	720	49.3		63.5	CV
27/04/2018	8200551	166		109.55	670	49.5		63.5	CV
27/04/2018	8200349	293		113.45	585	50.55		81.5	CV
28/04/2018	7501597	206		108.8	650	48.15		67	CV
29/04/2018	8200558	71		89.6	415	37.65		26	CV
29/04/2018	239	41		74.85	260	27.15		16	CV
30/04/2018	8200435	155		104.97	570	44.12		37.5	CV
01/05/2018	7501587	272		109.4	733	50.5		76.5	CV
01/05/2018	8200553	136		102.2	615	41.75		36.5	CV
02/05/2018	8200551	199		108.1	765	51.6		68.5	CV
02/05/2018	7501586	290		112.45	740	51.6		77.5	CV
03/05/2018	7501597	233		111.85	730	48.8		72	CV
04/05/2018	7501599	215		111.99	690	50.65		70.5	CV
04/05/2018	8200435	170		107.27	655	46.52		41.5	CV
04/05/2018	8200558	87		96.35	505	42.2		31	CV
04/05/2018	239	50		81.15	320	31.99		21	CV
06/05/2018	7501587	288		111.62	640	50.89		81.5	CV
06/05/2018	8200553	156		103.88	580	48.54		41.5	CV
06/05/2018	8200556	104		99.24	540	41.85		31.5	CV
07/05/2018	7501599	230		109.95	620	50.57		73.5	CV
07/05/2018	8200551	215		113.03	620	52.55		73.5	CV
08/05/2018	7501597	244		107.76	600	49.44		77	CV
09/05/2018	8200558	113		101.3	540	44.49		36	CV
09/05/2018	239	72		88.82	395	35.62		26	CV
10/05/2018	8200435	205		107.7	580	43.9		47.5	CV
11/05/2018	8200553	177		107.06	710	49.84		46.5	CV
11/05/2018	8200556	119		103.22	565	46.16		36.5	CV
12/05/2018	8200551	230		111.97	800	53.21		78.5	CV
12/05/2018	7501599	251		110.81	756	52		78.5	CV
13/05/2018	7501597	258		108.82	675	49.95		82	CV
14/05/2018	239	101		93.98	490	38.5		31	CV
16/05/2018	8200435	220		110.62	750	48.9		53.5	CV
16/05/2018	8200553	194		106.59	710	51.51		51.5	CV
16/05/2018	8200556	147		106.41	625	47.72		41.5	CV
17/05/2018	8200551	256		112.8	731	53.6		83.5	CV
17/05/2018	7501599	264		107.13	680	52.61		83.5	CV
18/05/2018	7501597	278		111.65	640	52.38		87	CV
19/05/2018	239	121		96.58	590	40.89		36	CV
19/05/2018	8200558	161		106.4	550	48.49		46	CV
21/05/2018	8200435	245		111.83	790	49.59		58.5	CV
21/05/2018	8200553	225		110.93	775	51.42		56.5	CV
21/05/2018	8200556	166		110.94	660	50.07		46.5	CV
22/05/2018	8200551	270		114.68	820	55.22		88.5	CV
22/05/2018	7501599	280		113.4	700	52.96		88.5	CV
23/05/2018	7501597	289		108.8	620	51.56		92	CV
24/05/2018	239	115		100.1	700	43.2		41	CV
24/05/2018	8200558	183		106.03	642	50.85		51	CV
26/05/2018	8200435	262		113.95	795	51.38		63.5	CV
26/05/2018	8200553	244		112.08	760	53.01		61.5	CV
26/05/2018	8200556	196		111.44	675	52.19		51.5	CV
27/05/2018	8200551	273		117.95	785	55.86		93.5	CV
27/05/2018	7501599	287		114.95	635	51.67		93.5	CV
29/05/2018	8200558	193		108.2	620	51.5		56	CV
29/05/2018	239	171		105.05	615	45.24		46	CV
31/05/2018	8200435	280		113.37	760	52.5		68.5	CV
05/06/2018	8200435	288		114.44	705	53.28		73.5	CV
10/06/2018	8200435	308		114.86	675	53.46		78.5	CV
15/06/2018	8200435	317		116.1	780	54.7		83.5	CV
