# Supplementary material for: Between‐year and spatial variation in body condition across the breeding cycle in a pelagic seabird, the Red‐billed Tropicbird
Source: Ecol Evol. 2023 Dec 27;13(12):e10743. doi: 10.1002/ece3.10743 (PMC10752250; doi:10.1002/ece3.10743)
Supplement: Supplementary file 7 — Data S7. [file ECE3-13-e10743-s006.csv]

GROUP	AGEGROUP	VISITS	PRESENT	PERCPRESENTSTH	PERCPRESENTASC	VISITSASC	PRESENTASC
0 TO 5	1	193	179	93	82	85	70
6TO10	2	176	156	89	74	38	28
11TO20	3	270	197	73	65	78	51
21TO30	4	190	79	42	43	74	32
31TO40	5	139	62	45	36	75	27
41TO50	6	109	35	32	24	79	19
51to60	7	88	19	22	21	73	15
61TO70	8	58	5	9	10	73	7
71TP80	9	55	2	4	3	70	2
81TO90	10	55	2	4	4	53	2
91to100	11	10	2	20	0	8	0
101to110	12	0	0	0	0	2	0
