# Supplementary material for: Between‐year and spatial variation in body condition across the breeding cycle in a pelagic seabird, the Red‐billed Tropicbird
Source: Ecol Evol. 2023 Dec 27;13(12):e10743. doi: 10.1002/ece3.10743 (PMC10752250; doi:10.1002/ece3.10743)
Supplement: Supplementary file 9 — Data S9. [file ECE3-13-e10743-s002.csv]

YEAR	NEST_ID	HATCHED	ADULT	DATE IN	TIME IN	DATE OUT	TIME OUT	DAY OF REGIME	SHIFT_NUMBER	SEX	SHIFT
2016	RBTB_2016_018	FALSE	FB45037	05/11/2016	06:57	05/11/2016	07:06:00	6		F	0.01
2014	RBTB_2014_009	FALSE	FB45037	29/08/2014	23:52	30/08/2014	00:54	1	1	F	0.04
2016	RBTB_2016_018	FALSE	FB45036	08/12/2016	07:56	08/12/2016	09:35	39		M	0.07
2013	RBTB_2013_404	TRUE	FB44777	28/08/2013	22:34	04/09/2013	23:01:30	18		M	7.02
2013	RBTB_2013_404	TRUE	FB44763	04/09/2013	23:01:30	13/09/2013	08:53:05	25		F	8.41
2017	RBTB_2017_022	FALSE	FB45095	27/09/2017	07:32	27/09/2017	11:24	1	1	F	0.16
2016	RBTB_2016_020	FALSE	FB45090	29/12/2016	06:27	29/12/2016	11:00:00	35		F	0.19
2016	RBTB_2016_015	FALSE	FB45090	09/10/2016	06:27	09/10/2016	12:50:00	5	1	F	0.27
2013	RBTB_2013_404	TRUE	FB44777	13/09/2013	08:53:05	22/09/2013	09:46:00	34		M	9.04
2013	RBTB_2013_406	TRUE	FB44768	23/08/2013	03:30	29/08/2013	21:49:30	34		F	6.76
2013	RBTB_2013_409	TRUE	FB44776	08/09/2013	22:24:00	12/09/2013	23:28:30	25		F	4.04
2016	RBTB_2016_013	FALSE	FB44767	04/09/2016	08:00	04/09/2016	15:53	1	1	F	0.33
2016	RBTB_2016_021	FALSE	FB44800	26/11/2016	06:02:00	26/11/2016	14:19	1	1	F	0.35
2016	RBTB_2016_013	FALSE	FB44761	01/10/2016	14:32	02/10/2016	05:44:00	28		M	0.63
2016	RBTB_2016_013	FALSE	FB44761	29/09/2016	12:25:00	30/09/2016	05:54	26		M	0.73
2013	RBTB_2013_409	TRUE	FB44784	12/09/2013	23:28:30	18/09/2013	21:45	29		M	5.93
2017	RBTB_2017_020	FALSE	FB45187	23/10/2017	14:30	24/10/2017	13:15	30	5	F	0.95
2013	RBTB_2013_409	TRUE	FB44776	18/09/2013	21:45	25/09/2013	02:02:00	35		F	6.18
2013	RBTB_2013_409	TRUE	FB44784	02/09/2013	04:01:30	08/09/2013	22:24:00	19		M	6.77
2013	RBTB_2013_411	TRUE	FB44771	22/09/2013	22:30:30	28/09/2013	20:34	35		F	5.92
2013	RBTB_2013_411	TRUE	FB44771	09/09/2013	21:19	16/09/2013	02:47:30	22		F	6.23
2013	RBTB_2013_411	TRUE	FB44758	16/09/2013	02:47:30	22/09/2013	22:30:30	29		M	6.82
2013	RBTB_2013_411	TRUE	FB44758	02/09/2013	03:22:00	09/09/2013	21:19	13		M	7.75
2013	RBTB_2013_411	TRUE	FB44771	24/08/2013	11:04:34	02/09/2013	03:22	6		F	8.68
2014	RBTB_2014_021	FALSE	EW40567	22/10/2014	21:40	23/10/2014	23:53	1	1	F	1.09
2016	RBTB_2016_015	FALSE	FB45090	05/10/2016	09:56	06/10/2016	12:19:00	1	1	F	1.1
2016	RBTB_2016_020	FALSE	FB45090	25/11/2016	06:25	26/11/2016	08:53	1	1	F	1.1
2013	RBTB_2013_415	TRUE	FB44781	30/08/2013	22:47:00	07/09/2013	00:47:00	18		M	7.08
2013	RBTB_2013_420	TRUE	EW40559	08/10/2013	02:11	09/10/2013	03:18	41		M	1.05
2013	RBTB_2013_420	TRUE	FB44787	06/10/2013	22:19	08/10/2013	02:11	40		F	1.16
2013	RBTB_2013_420	TRUE	EW40559	03/10/2013	22:57	06/10/2013	22:19	36		M	2.97
2013	RBTB_2013_420	TRUE	FB44787	28/09/2013	21:07:30	03/10/2013	22:57	31		F	5.08
2013	RBTB_2013_420	TRUE	EW40559	22/09/2013	23:07	28/09/2013	21:07:30	25		M	5.92
2013	RBTB_2013_420	TRUE	FB44787	17/09/2013	00:46	22/09/2013	23:07	20		F	5.93
2013	RBTB_2013_420	TRUE	EW40559	09/09/2013	21:44	17/09/2013	00:46	12		M	7.13
2013	RBTB_2013_423	TRUE	FB44761	23/10/2013	22:17	02/11/2013	20:01	1	2	M	9.91
2013	RBTB_2013_902	TRUE	FB44796	30/10/2013	22:26	01/11/2013	21:37:30	1		UNK	1.97
2013	RBTB_2013_423	TRUE	FB44767	02/11/2013	20:01	10/11/2013	23:54	10	3	F	8.16
2013	RBTB_2013_423	TRUE	FB44761	10/11/2013	23:54	17/11/2013	23:07:30	18	4	M	6.97
2014	RBTB_2014_009	FALSE	FB45037	02/09/2014	23:59	04/09/2014	23:57	5	3	F	2
2013	RBTB_2013_423	TRUE	FB44767	17/11/2013	23:07:30	26/11/2013	01:59	25	5	F	8.12
2013	RBTB_2013_423	TRUE	FB44761	26/11/2013	01:59	01/12/2013	23:52	34	6	M	5.91
2013	RBTB_2013_423	TRUE	FB44767	01/12/2013	23:52	06/12/2013	01:56	40	7	F	4.09
2013	RBTB_2013_424	TRUE	FB44751	13/09/2013	22:15	14/09/2013	23:51:30	1	1	F	1.07
2013	RBTB_2013_424	TRUE	EW40556	14/09/2013	23:51:30	19/09/2013	22:20	2	2	M	4.94
2013	RBTB_2013_424	TRUE	EW40556	27/09/2013	05:56:04	03/10/2013	22:10	15	4	M	6.68
2013	RBTB_2013_424	TRUE	FB44751	19/09/2013	22:20	27/09/2013	05:56:04	7	3	F	7.32
2013	RBTB_2013_424	TRUE	EW40556	12/10/2013	22:35	20/10/2013	12:34:05	30	6	M	7.58
2013	RBTB_2013_424	TRUE	FB44751	03/10/2013	22:10:30	12/10/2013	22:35	21	5	F	9.02
2016	RBTB_2016_018	FALSE	FB45036	05/12/2016	17:59	08/12/2016	07:38:00	36	6	M	2.57
2013	RBTB_2013_903	TRUE	FB44783	22/10/2013	22:31	23/10/2013	22:45	1	1	F	1.01
2016	RBTB_2016_015	FALSE	FB45090	06/10/2016	12:54	09/10/2016	05:34:00	2	1	F	2.69
2013	RBTB_2013_903	TRUE	FB44780	02/12/2013	04:02:30	04/12/2013	05:16:00	42	8	M	2.05
2013	RBTB_2013_903	TRUE	FB44780	21/11/2013	23:47	26/11/2013	01:45	28	6	M	4.08
2013	RBTB_2013_903	TRUE	FB44780	08/11/2013	21:17:30	14/11/2013	21:55:30	15	4	M	6.03
2013	RBTB_2013_903	TRUE	FB44783	26/11/2013	01:45	02/12/2013	04:02:30	33	7	F	6.1
2016	RBTB_2016_021	FALSE	FB44800	12/12/2016	16:46	15/12/2016	13:35:00	17	5	F	2.87
2013	RBTB_2013_903	TRUE	FB44783	02/11/2013	03:48:30	08/11/2013	21:17:30	9	3	F	6.73
2013	RBTB_2013_903	TRUE	FB44783	14/11/2013	21:55:30	21/11/2013	23:47	21	5	F	7.08
2013	RBTB_2013_903	TRUE	FB44780	23/10/2013	22:45	02/11/2013	03:48:30	3	2	M	9.21
2014	RBTB_2014_009	FALSE	FB45036	04/09/2014	23:57	08/09/2014	00:12	7	4	M	3.01
2014	RBTB_2014_019B	FALSE	FB44774	26/10/2014	15:37:35	29/10/2014	23:40	8	6	M	3.34
2014	RBTB_2014_003	TRUE	FB44770	18/09/2014	10:23:02	20/09/2014	22:20	40		M	2.5
2014	RBTB_2014_003	TRUE	FB44770	09/09/2014	22:21:00	13/09/2014	16:14:32	31		M	3.75
2014	RBTB_2014_019A	FALSE	EW40556	22/10/2014	21:42:30	26/10/2014	15:37:35	20	6	M	3.75
2014	RBTB_2014_003	TRUE	EW40553	28/08/2014	23:05:00	01/09/2014	21:10:00	19		F	3.92
2014	RBTB_2014_003	TRUE	EW40553	05/09/2014	23:41:00	09/09/2014	22:21:00	27		F	3.94
2014	RBTB_2014_003	TRUE	FB44770	01/09/2014	21:10:00	05/09/2014	23:41:00	23		M	4.1
2014	RBTB_2014_003	TRUE	EW40553	13/09/2014	15:12:53	18/09/2014	10:23:02	35		F	4.8
2014	RBTB_2014_004	TRUE	FB44780	21/09/2014	23:07:00	23/09/2014	22:10	40		M	1.96
2014	RBTB_2014_004	TRUE	FB44783	19/09/2014	09:59:52	21/09/2014	23:07:00	38		F	2.55
2014	RBTB_2014_009	FALSE	FB45036	30/08/2014	00:54	02/09/2014	23:59	2	2	M	3.96
2014	RBTB_2014_004	TRUE	FB44780	14/09/2014	13:11:02	19/09/2014	09:59:52	33		M	4.87
2014	RBTB_2014_004	TRUE	FB44783	07/09/2014	00:51:00	14/09/2014	13:11:02	26		F	7.51
2014	RBTB_2014_004	TRUE	FB44780	30/08/2014	00:34:00	07/09/2014	00:51:00	17		M	8.01
2014	RBTB_2014_005	TRUE	FB44777	15/09/2014	09:40:21	21/09/2014	10:08:00	36		M	6.02
2014	RBTB_2014_005	TRUE	FB44763	08/09/2014	00:27:30	15/09/2014	09:29:00	29		F	7.38
2016	RBTB_2016_021	FALSE	FB44800	02/12/2016	08:03	06/12/2016	10:14	7	3	F	4.09
2014	RBTB_2014_005	TRUE	FB44777	31/08/2014	13:16:00	08/09/2014	00:27:30	21		M	7.47
2014	RBTB_2014_008	TRUE	FB44761	05/09/2014	23:33	11/09/2014	01:46	25		M	5.09
2014	RBTB_2014_008	TRUE	FB44761	17/09/2014	09:56:04	22/09/2014	16:19:56	37		M	5.27
2014	RBTB_2014_008	TRUE	FB44767	11/09/2014	01:46	17/09/2014	10:05:59	31		F	6.35
2014	RBTB_2014_008	TRUE	FB44767	28/08/2014	23:17:00	05/09/2014	23:33:00	16		F	8.01
2014	RBTB_2014_009	FALSE	FB45037	01/10/2014	11:50:23	06/10/2014	00:30:00	34	7	F	4.53
2014	RBTB_2014_011	TRUE	FB45030	29/08/2014	23:42	31/08/2014	23:33	1	1	F	1.99
2014	RBTB_2014_021	FALSE	FB45011	23/10/2014	23:53	28/10/2014	13:13:42	2	2	M	4.56
2014	RBTB_2014_011	TRUE	FB45039	11/09/2014	01:46:30	15/09/2014	00:03	14	4	M	3.93
2014	RBTB_2014_011	TRUE	FB45030	15/09/2014	00:03	19/09/2014	08:04	18	5	F	4.33
2014	RBTB_2014_011	TRUE	FB45039	31/08/2014	23:33	05/09/2014	23:45	3	2	M	5.01
2014	RBTB_2014_019A	FALSE	EW40556	14/10/2014	01:45	18/10/2014	20:10	12	4	M	4.77
2014	RBTB_2014_011	TRUE	FB45030	05/09/2014	23:45	11/09/2014	01:46:30	8	3	F	5.08
2014	RBTB_2014_011	TRUE	FB45030	26/09/2014	10:21:24	03/10/2014	12:00:00	29	7	F	7.07
2014	RBTB_2014_011	TRUE	FB45039	19/09/2014	07:35:11	26/09/2014	10:54:00	22	6	M	7.14
2014	RBTB_2014_011	TRUE	FB45039	03/10/2014	12:00:00	14/10/2014	02:07:00	36	8	M	10.59
2014	RBTB_2014_012	TRUE	FB45012	12/09/2014	02:07:30	13/09/2014	23:30:00	1	1	F	1.89
2013	RBTB_2013_407	TRUE	FB44788	15/09/2013	00:37	19/09/2013	22:49:30	32		UNK	4.93
2014	RBTB_2014_012	TRUE	FB45012	23/10/2014	11:16:00	26/10/2014	07:36:00	43	7	F	2.85
2014	RBTB_2014_012	TRUE	FB45012	08/10/2014	08:00:00	15/10/2014	10:38:00	28	5	F	7.11
2014	RBTB_2014_012	TRUE	FB45012	22/09/2014	23:03:00	30/09/2014	11:22:00	12	3	F	7.51
2014	RBTB_2014_012	TRUE	FB44758	30/09/2014	11:19:00	08/10/2014	08:00:00	20	4	M	7.86
2014	RBTB_2014_012	TRUE	FB44758	15/10/2014	10:31:00	23/10/2014	11:19:00	35	6	M	8.03
2014	RBTB_2014_012	TRUE	FB44758	13/09/2014	23:30:00	22/09/2014	23:03:00	3	2	M	8.98
2014	RBTB_2014_019A	FALSE	EW40556	02/10/2014	22:52	07/10/2014	22:47	1	2	M	5
2014	RBTB_2014_014	TRUE	EW40566	11/09/2014	21:11:30	12/09/2014	04:43:30	1	1	F	0.31
2014	RBTB_2014_014	TRUE	FB44779	24/10/2014	09:28:00	27/10/2014	06:16:00	43	8	M	2.87
2013	RBTB_2013_415	TRUE	FB44769	07/09/2013	22:17:30	12/09/2013	23:16:30	25		UNK	5.04
2014	RBTB_2014_014	TRUE	EW40566	19/10/2014	12:33:00	24/10/2014	09:30:00	38	7	F	4.87
2014	RBTB_2014_014	TRUE	FB44779	14/10/2014	07:30:00	19/10/2014	12:42:00	33	6	M	5.22
2014	RBTB_2014_014	TRUE	EW40566	07/10/2014	10:06:00	14/10/2014	07:32:00	26	5	F	6.89
2014	RBTB_2014_014	TRUE	EW40566	20/09/2014	20:51:00	28/09/2014	11:59:00	9	3	F	7.63
2014	RBTB_2014_014	TRUE	FB44779	12/09/2014	04:43:30	20/09/2014	20:51:00	2	2	M	8.67
2014	RBTB_2014_014	TRUE	FB44779	28/09/2014	11:40:00	07/10/2014	10:17:00	17	4	M	8.94
2014	RBTB_2014_015	TRUE	FB45014	17/09/2014	22:16	20/09/2014	22:37	1	1	F	3.01
2014	RBTB_2014_015	TRUE	FB44781	04/10/2014	21:39	11/10/2014	22:39	18	4	M	7.04
2014	RBTB_2014_015	TRUE	FB45014	11/10/2014	22:39	19/10/2014	22:59	25	5	F	8.01
2014	RBTB_2014_015	TRUE	FB44781	19/10/2014	22:59	31/10/2014	01:43	33	6	M	11.11
2014	RBTB_2014_016	TRUE	FB45006	17/09/2014	22:46:00	18/09/2014	23:34:30	1	1	F	1.03
2014	RBTB_2014_016	TRUE	FB45006	30/10/2014	09:59:00	01/11/2014	10:06:00	44	11	F	2
2014	RBTB_2014_007	FALSE	FB44759	18/09/2014	22:47:00	24/09/2014	12:17:00	23		M	5.56
2014	RBTB_2014_016	TRUE	FB45002	28/10/2014	09:32:00	30/10/2014	10:10:00	42	10	M	2.03
2016	RBTB_2016_018	FALSE	FB45036	30/10/2016	23:37	05/11/2016	14:51	1	2	M	5.63
2013	RBTB_2013_421	TRUE	EW40562	26/09/2013	13:09:12	02/10/2013	04:35	16		UNK	5.64
2014	RBTB_2014_016	TRUE	FB45006	24/10/2014	11:35:00	28/10/2014	09:38:00	38	9	F	3.92
2014	RBTB_2014_016	TRUE	FB45006	24/09/2014	10:18:00	28/09/2014	12:01:12	8	3	F	4.07
2014	RBTB_2014_016	TRUE	FB45006	14/10/2014	15:23:00	19/10/2014	08:53:25	28	7	F	4.73
2014	RBTB_2014_016	TRUE	FB45002	28/09/2014	11:49:52	03/10/2014	10:17:39	12	4	M	4.94
2013	RBTB_2013_421	TRUE	EW40561	02/10/2013	04:35	08/10/2013	02:10:30	22		UNK	5.9
2013	RBTB_2013_415	TRUE	FB44769	23/08/2013	22:59:00	29/08/2013	20:39:00	10		UNK	5.9
2013	RBTB_2013_421	TRUE	EW40562	08/10/2013	02:10:30	13/10/2013	23:51:30	28		UNK	5.9
2014	RBTB_2014_016	TRUE	FB45002	19/10/2014	08:46	24/10/2014	11:43:00	33	8	M	5.12
2014	RBTB_2014_016	TRUE	FB45006	03/10/2014	10:11:41	08/10/2014	16:55:06	17	5	F	5.28
2014	RBTB_2014_016	TRUE	FB45002	18/09/2014	23:34:30	24/09/2014	10:39:00	2	2	M	5.46
2014	RBTB_2014_016	TRUE	FB45002	08/10/2014	16:47:46	14/10/2014	15:27:00	22	6	M	5.94
2016	RBTB_2016_013	FALSE	FB44761	04/09/2016	15:41	10/09/2016	13:58	1	2	M	5.93
2014	RBTB_2014_018	TRUE	FB45028	08/11/2014	09:50:47	10/11/2014	00:25:00	44	8	M	1.61
2014	RBTB_2014_018	TRUE	FB45017	26/09/2014	00:29	28/09/2014	09:32:00	1	1	F	2.38
2014	RBTB_2014_018	TRUE	FB45017	03/11/2014	00:12:30	08/11/2014	08:50:50	39	7	F	4.36
2014	RBTB_2014_018	TRUE	FB45017	03/10/2014	21:20:00	08/10/2014	10:25:22	8	3	F	4.55
2017	RBTB_2017_022	FALSE	EY41276	11/10/2017	15:50	17/10/2017	14:35	15	4	M	5.95
2016	RBTB_2016_021	FALSE	FB45032	26/11/2016	09:22:00	02/12/2016	08:14	1	2	M	5.95
2014	RBTB_2014_018	TRUE	FB45017	20/10/2014	13:42:32	25/10/2014	13:11:16	24	5	F	4.98
2016	RBTB_2016_016	FALSE	FB45158	07/10/2016	10:00	13/10/2016	09:23:00	3	2	M	5.97
2014	RBTB_2014_018	TRUE	FB45028	28/09/2014	20:12:30	03/10/2014	21:20:00	3	2	M	5.05
2014	RBTB_2014_018	TRUE	FB45028	25/10/2014	13:02:42	03/11/2014	00:12:30	31	6	M	9.47
2014	RBTB_2014_018	TRUE	FB45028	08/10/2014	10:25:22	18/10/2014	13:16:18	14	4	M	10.12
2014	RBTB_2014_020	TRUE	EW40568	09/10/2014	00:02	11/10/2014	01:48:30	1	2	M	2.07
2014	RBTB_2014_020	TRUE	EW40568	17/10/2014	21:10:00	23/10/2014	00:12:30	10	4	M	5.13
2013	RBTB_2013_421	TRUE	EW40561	20/09/2013	12:47:52	26/09/2013	13:09:12	10		UNK	6.01
2014	RBTB_2014_020	TRUE	FB45019	11/10/2014	01:48:30	17/10/2014	21:10:00	3	3	F	6.81
2014	RBTB_2014_020	TRUE	FB45019	23/10/2014	00:12:30	29/10/2014	19:50:30	16	5	F	6.82
2014	RBTB_2014_020	TRUE	FB45019	06/11/2014	11:58:00	14/11/2014	03:39:30	30	7	F	7.65
2014	RBTB_2014_020	TRUE	EW40568	29/10/2014	19:50:30	06/11/2014	11:58:00	22	6	M	7.67
2014	RBTB_2014_021	FALSE	FB45011	17/12/2014	03:00	23/12/2014	03:45	57	8	M	6.03
2016	RBTB_2016_020	FALSE	FB45156	26/11/2016	08:51	02/12/2016	10:31:00	2	2	M	6.07
2014	RBTB_2014_020	TRUE	EW40568	14/11/2014	03:39:30	22/11/2014	00:26:00	38	8	M	7.87
2014	RBTB_2014_022	TRUE	FB44800	16/11/2014	22:32:30	19/11/2014	21:57	11	3	F	2.98
2017	RBTB_2017_022	FALSE	FB45095	05/10/2017	13:09	11/10/2017	15:50	9	3	F	6.11
2014	RBTB_2014_019A	FALSE	FB44751	07/10/2014	22:47	14/10/2014	01:45	5	3	F	6.12
2014	RBTB_2014_022	TRUE	FB45032	14/12/2014	09:04:34	18/12/2014	02:13	36	8	M	3.71
2014	RBTB_2014_022	TRUE	FB45032	19/11/2014	21:57	24/11/2014	01:50:30	14	4	M	4.16
2014	RBTB_2014_022	TRUE	FB44800	24/11/2014	01:50:30	29/11/2014	11:51:12	19	5	F	5.42
2014	RBTB_2014_022	TRUE	FB44800	07/12/2014	09:46:29	14/12/2014	09:04:34	32	7	F	6.97
2014	RBTB_2014_022	TRUE	FB45032	29/11/2014	11:51:12	07/12/2014	16:45:57	24	6	M	8.2
2014	RBTB_2014_022	TRUE	FB45032	05/11/2014	23:41	16/11/2014	22:32:30	1	2	M	10.95
2016	RBTB_2016_021	FALSE	FB45032	06/12/2016	10:05	12/12/2016	16:52	11	6	M	6.28
2015	RBTB_2015_007	TRUE	EW40568	05/09/2015	19:20:00	13/09/2015	17:24:28	17		M	7.92
2015	RBTB_2015_007	TRUE	FB45019	28/08/2015	21:04:00	05/09/2015	19:20:00	9		F	7.93
2015	RBTB_2015_007	TRUE	EW40568	23/09/2015	16:42:33	02/10/2015	14:09:09	35		M	8.89
2013	RBTB_2013_407	TRUE	EW40557	19/09/2013	22:49:30	26/09/2013	14:37	36		UNK	6.66
2015	RBTB_2015_007	TRUE	FB45019	13/09/2015	17:24:28	23/09/2015	16:28:58	25		M	9.96
2015	RBTB_2015_009	TRUE	EW40556	28/08/2015	01:12:00	03/09/2015	03:00:00	17		M	6.07
2015	RBTB_2015_009	TRUE	FB44751	03/09/2015	03:00:00	09/09/2015	09:42:25	23		F	6.28
2015	RBTB_2015_009	TRUE	FB44751	16/09/2015	14:40:00	23/09/2015	12:54	36		F	6.93
2015	RBTB_2015_009	TRUE	EW40556	09/09/2015	09:24:00	16/09/2015	14:55:34	29		M	7.23
2015	RBTB_2015_010	TRUE	FB45037	07/09/2015	02:45	11/09/2015	17:48	38		F	4.63
2015	RBTB_2015_010	TRUE	FB45036	29/08/2015	20:02	07/09/2015	02:45	29		M	8.28
2015	RBTB_2015_011	TRUE	FB45006	28/08/2015	21:05	29/08/2015	19:32:00	1	1	F	0.94
2015	RBTB_2015_011	TRUE	FB45006	12/10/2015	12:03:12	13/10/2015	15:10:41	46	9	F	1.13
2013	RBTB_2013_904	UNK	FB45002	18/11/2013	03:22	24/11/2013	23:16:30	1	2	M	6.83
2015	RBTB_2015_011	TRUE	FB45002	09/10/2015	14:28:00	13/10/2015	12:08:00	40	8	M	3.9
2013	RBTB_2013_902	TRUE	FB44796	02/12/2013	03:50	09/12/2013	00:57	34		UNK	6.88
2015	RBTB_2015_011	TRUE	FB45006	06/09/2015	22:00:00	12/09/2015	18:50:00	9	3	F	5.87
2015	RBTB_2015_011	TRUE	FB45006	03/10/2015	16:14:00	09/10/2015	14:38:12	36	7	F	5.93
2015	RBTB_2015_011	TRUE	FB45002	27/09/2015	09:51:49	03/10/2015	16:15:00	30	6	M	6.27
2015	RBTB_2015_011	TRUE	FB45002	12/09/2015	18:50:00	19/09/2015	15:51:04	15	4	M	6.88
2015	RBTB_2015_011	TRUE	FB45006	19/09/2015	15:51:04	27/09/2015	09:54:00	22	5	F	7.75
2015	RBTB_2015_011	TRUE	FB45002	29/08/2015	19:32:00	06/09/2015	22:00:00	2	2	M	8.1
2015	RBTB_2015_013	TRUE	FB45017	09/09/2015	19:22	12/09/2015	19:07	1	1	F	2.99
2015	RBTB_2015_013	TRUE	FB45028	19/10/2015	11:54	26/10/2015	05:12:00	41	6	M	6.72
2015	RBTB_2015_013	TRUE	FB45017	22/09/2015	21:50	30/09/2015	21:30	14	3	F	7.99
2015	RBTB_2015_013	TRUE	FB45017	10/10/2015	08:27:44	19/10/2015	11:54:00	32	5	F	9.14
2015	RBTB_2015_013	TRUE	FB45028	30/09/2015	21:30	10/10/2015	08:27:44	22	4	M	9.46
2015	RBTB_2015_013	TRUE	FB45028	12/09/2015	19:07	22/09/2015	21:50	4	2	M	10.11
2013	RBTB_2013_901	TRUE	FB44778	17/11/2013	22:22:30	24/11/2013	23:12	24		UNK	7.03
2015	RBTB_2015_015	TRUE	FB44800	18/09/2015	20:20:30	20/09/2015	23:32	1	1	F	2.13
2015	RBTB_2015_015	TRUE	FB45032	28/10/2015	07:35:18	03/11/2015	20:24:00	41	6	M	6.53
2015	RBTB_2015_015	TRUE	FB45032	20/09/2015	23:32	28/09/2015	20:52	3	2	M	7.89
2015	RBTB_2015_015	TRUE	FB44800	28/09/2015	20:52	06/10/2015	19:45	11	3	F	7.95
2015	RBTB_2015_015	TRUE	FB44800	18/10/2015	15:39:22	28/10/2015	07:35:18	31	5	F	9.66
2015	RBTB_2015_015	TRUE	FB45032	06/10/2015	19:45	18/10/2015	15:39:22	19	4	M	11.83
2015	RBTB_2015_016	TRUE	FB45071	28/09/2015	22:59	05/10/2015	20:15	8	3	F	6.89
2013	RBTB_2013_901	TRUE	FB44778	02/12/2013	23:55	10/12/2013	02:53:30	39		UNK	7.12
2015	RBTB_2015_016	TRUE	FB45039	21/09/2015	06:13	28/09/2015	22:59	1	2	M	7.7
2015	RBTB_2015_016	TRUE	FB45071	14/10/2015	20:28	22/10/2015	19:29	24	5	F	7.96
2015	RBTB_2015_016	TRUE	FB45039	22/10/2015	19:29	31/10/2015	19:31	32	6	M	9
2016	RBTB_2016_016	FALSE	FB45059	13/10/2016	09:22:00	20/10/2016	13:48	7	3	F	7.18
2016	RBTB_2016_020	FALSE	FB45156	29/12/2016	10:55	05/01/2017	15:32:00	35	6	M	7.19
2015	RBTB_2015_016	TRUE	FB45039	05/10/2015	20:15	14/10/2015	20:28	15	4	M	9.01
2015	RBTB_2015_017	TRUE	FB45081	24/10/2015	00:12:00	29/10/2015	19:00	32	6	M	5.78
2015	RBTB_2015_017	TRUE	FB45081	22/09/2015	21:21:30	29/09/2015	21:20	1	2	M	7
2015	RBTB_2015_017	TRUE	FB45075	29/10/2015	19:00	05/11/2015	21:27	38	7	F	7.1
2015	RBTB_2015_017	TRUE	FB45081	07/10/2015	19:20:30	15/10/2015	12:48	15	4	M	7.73
2015	RBTB_2015_017	TRUE	FB45075	29/09/2015	21:20	07/10/2015	19:20:30	7	3	F	7.92
2015	RBTB_2015_017	TRUE	FB45075	15/10/2015	12:48	24/10/2015	00:12:00	23	5	F	8.47
2013	RBTB_2013_421	TRUE	EW40562	12/09/2013	23:18:30	20/09/2013	12:47:52	2		UNK	7.56
2015	RBTB_2015_018	TRUE	FB45047	15/12/2015	06:00	17/12/2015	19:47	43	6	M	2.57
2016	RBTB_2016_020	FALSE	FB45090	05/01/2017	15:31	13/01/2017	05:53	42	7	F	7.6
2015	RBTB_2015_018	TRUE	FB45082	09/12/2015	06:39	15/12/2015	06:06	37	5	F	5.98
2015	RBTB_2015_018	TRUE	FB45082	07/11/2015	19:34	14/11/2015	19:19	5	1	F	6.99
2015	RBTB_2015_018	TRUE	FB45082	22/11/2015	22:57	30/11/2015	10:41	20	3	F	7.49
2015	RBTB_2015_018	TRUE	FB45047	14/11/2015	19:19	22/11/2015	22:57	12	2	M	8.15
2015	RBTB_2015_018	TRUE	FB45047	30/11/2015	10:35	09/12/2015	06:50	28	4	M	8.84
2015	RBTB_2015_019	TRUE	FB44783	15/09/2015	20:08	16/09/2015	20:11	1	1	F	1
2015	RBTB_2015_019	TRUE	FB44784	25/10/2015	00:19	29/10/2015	18:58	40	8	M	4.78
2015	RBTB_2015_019	TRUE	FB44783	19/10/2015	19:30	25/10/2015	00:19	34	7	F	5.2
2015	RBTB_2015_019	TRUE	FB44784	13/10/2015	20:46	19/10/2015	19:30	28	6	M	5.95
2015	RBTB_2015_019	TRUE	FB44783	23/09/2015	20:45	29/09/2015	21:10	8	3	F	6.02
2015	RBTB_2015_019	TRUE	FB44784	29/09/2015	21:10	06/10/2015	19:01	14	4	M	6.91
2015	RBTB_2015_019	TRUE	FB44784	16/09/2015	20:11	23/09/2015	20:45	2	2	M	7.02
2013	RBTB_2013_904	UNK	FB45006	12/12/2013	02:59:30	20/12/2013	00:07:30	28	5	F	7.88
2015	RBTB_2015_019	TRUE	FB44783	06/10/2015	19:01	13/10/2015	20:46	21	5	F	7.07
2016	RBTB_2016_008	TRUE	FB45043	25/09/2016	06:32	25/09/2016	10:11	36		M	0.15
2016	RBTB_2016_008	TRUE	FB45043	21/09/2016	06:24	22/09/2016	05:59	32		M	0.98
2016	RBTB_2016_008	TRUE	FB45043	24/09/2016	05:41	25/09/2016	05:41	35		M	1
2016	RBTB_2016_008	TRUE	FB45043	22/09/2016	06:11	24/09/2016	05:29	33		M	1.97
2016	RBTB_2016_020	FALSE	FB45090	02/12/2016	10:31	10/12/2016	09:30:00	8	3	F	7.96
2016	RBTB_2016_008	TRUE	FB45043	17/09/2016	10:21:00	21/09/2016	06:09	28		M	3.82
2016	RBTB_2016_008	TRUE	FB44763	25/09/2016	08:15:00	03/10/2016	05:39	36		F	7.89
2013	RBTB_2013_901	TRUE	FB44769	24/10/2013	21:56	01/11/2013	21:24	1		UNK	7.98
2016	RBTB_2016_008	TRUE	FB45043	29/08/2016	10:25:00	06/09/2016	16:14:00	8		M	8.24
2013	RBTB_2013_901	TRUE	FB44769	09/11/2013	22:11:30	17/11/2013	22:22:30	16		UNK	8.01
2016	RBTB_2016_008	TRUE	FB44763	06/09/2016	15:59:00	17/09/2016	10:48:00	17		F	10.78
2016	RBTB_2016_009	TRUE	FB44758	14/09/2016	11:43:00	21/09/2016	15:11	37		M	7.14
2013	RBTB_2013_902	TRUE	FB44796	13/11/2013	00:54	21/11/2013	01:20	15		UNK	8.02
2013	RBTB_2013_421	TRUE	EW40561	13/10/2013	23:51:30	22/10/2013	00:22	33		UNK	8.02
2013	RBTB_2013_901	TRUE	FB44769	24/11/2013	23:12	02/12/2013	23:55	31		UNK	8.03
2013	RBTB_2013_901	TRUE	FB44778	01/11/2013	21:24	09/11/2013	22:11:30	8		UNK	8.03
2016	RBTB_2016_009	TRUE	FB45012	06/09/2016	08:51:00	14/09/2016	11:46:00	28		F	8.12
2017	RBTB_2017_022	FALSE	EY41276	27/09/2017	11:14	05/10/2017	13:20	1	2	M	8.09
2016	RBTB_2016_009	TRUE	FB44758	27/08/2016	18:05	06/09/2016	08:56:00	18		M	9.62
2013	RBTB_2013_904	UNK	FB45002	04/12/2013	00:20	12/12/2013	02:59:30	16	4	M	8.11
2016	RBTB_2016_011	TRUE	FB45032	17/09/2016	10:39	23/09/2016	05:34:00	36		M	5.79
2016	RBTB_2016_011	TRUE	FB44800	27/08/2016	16:31:00	03/09/2016	09:54:00	15		F	6.72
2016	RBTB_2016_011	TRUE	FB44800	10/09/2016	11:16:00	17/09/2016	10:42:00	29		F	6.98
2016	RBTB_2016_011	TRUE	FB45032	03/09/2016	09:47:00	10/09/2016	11:25	22		M	7.07
2017	RBTB_2017_008	TRUE	FB45009	30/08/2017	06:48	31/08/2017	12:00	37		M	1.22
2017	RBTB_2017_008	TRUE	FB45008	31/08/2017	11:57	05/09/2017	05:58	38		F	4.75
2017	RBTB_2017_020	FALSE	FB45052	26/09/2017	08:58	04/10/2017	15:39	3	2	M	8.28
2017	RBTB_2017_008	TRUE	FB45009	24/08/2017	16:19:50	30/08/2017	05:50	31		M	5.56
2017	RBTB_2017_010	TRUE	FB44800	04/08/2017	09:57	04/08/2017	16:59	1	1	F	0.29
2017	RBTB_2017_010	TRUE	FB44800	10/08/2017	10:46	15/08/2017	09:01	7	3	F	4.93
2017	RBTB_2017_010	TRUE	FB44800	21/08/2017	13:26	26/08/2017	11:55	18	5	F	4.94
2017	RBTB_2017_010	TRUE	FB44800	12/09/2017	11:27	17/09/2017	10:47	40	9	F	4.97
2017	RBTB_2017_010	TRUE	FB45032	04/08/2017	16:43	10/08/2017	10:58	1	2	M	5.76
2014	RBTB_2014_021	FALSE	EW40567	28/10/2014	13:13:42	06/11/2014	09:18:33	7	3	F	8.84
2017	RBTB_2017_010	TRUE	FB45032	26/08/2017	11:46	01/09/2017	11:25	23	6	M	5.99
2017	RBTB_2017_010	TRUE	FB45032	15/08/2017	08:50	21/08/2017	13:37	12	4	M	6.2
2014	RBTB_2014_021	FALSE	EW40567	08/12/2014	04:57	17/12/2014	03:00	48	7	F	8.92
2016	RBTB_2016_020	FALSE	FB45156	10/12/2016	09:27	19/12/2016	07:50	16	4	M	8.93
2014	RBTB_2014_007	FALSE	FB44759	31/08/2014	23:31:00	09/09/2014	22:27:00	5		M	8.96
2017	RBTB_2017_011	TRUE	FB45043	16/09/2017	06:18	17/09/2017	11:09	40		F	1.2
2017	RBTB_2017_011	TRUE	FB45043	13/09/2017	11:39	16/09/2017	05:52	37		F	2.76
2017	RBTB_2017_011	TRUE	FB45200	17/09/2017	11:02	20/09/2017	05:52	41		F	2.78
2017	RBTB_2017_011	TRUE	FB45043	03/09/2017	10:03	07/09/2017	11:03	27		F	4.04
2017	RBTB_2017_020	FALSE	FB45052	14/10/2017	14:21	23/10/2017	14:37	21	4	M	9.01
2014	RBTB_2014_007	FALSE	FB45029	09/09/2014	22:27:00	18/09/2014	22:47:00	14		F	9.01
2017	RBTB_2017_011	TRUE	FB45200	07/09/2017	11:03	13/09/2017	11:45	31		F	6.03
2017	RBTB_2017_011	TRUE	FB45200	26/08/2017		03/09/2017	10:03	19		F	8.42
2013	RBTB_2013_904	UNK	FB45006	24/11/2013	23:16:30	04/12/2013	00:20	7	3	F	9.04
2016	RBTB_2016_013	FALSE	FB44761	20/09/2016	09:53	29/09/2016	12:05:00	17	4	M	9.09
2017	RBTB_2017_015	TRUE	FB44774	30/06/2017	08:34	04/07/2017	13:51	7	4	M	4.22
2017	RBTB_2017_015	TRUE	FB44757	04/07/2017	13:43	10/07/2017	13:21	11	5	F	5.98
2016	RBTB_2016_018	FALSE	FB45037	26/11/2016	08:31	05/12/2016	18:01:00	27	5	F	9.4
2017	RBTB_2017_015	TRUE	FB44774	10/07/2017	12:38	15/07/2017	16:52	17	6	M	5.18
2014	RBTB_2014_021	FALSE	FB45011	28/11/2014	14:31:00	08/12/2014	04:57	38	6	M	9.6
2017	RBTB_2017_018	TRUE	FB45090	06/09/2017	07:04	06/09/2017	13:37	1	1	F	0.27
2017	RBTB_2017_018	TRUE	FB45156	06/09/2017	13:11	12/09/2017	13:31	1	2	M	6.01
2016	RBTB_2016_013	FALSE	FB44767	10/09/2016	13:53	20/09/2016	09:53:00	7	3	F	9.83
2017	RBTB_2017_018	TRUE	FB45156	24/09/2017	09:20:57	02/10/2017	13:52:50	17	4	M	8.19
2016	RBTB_2016_020	FALSE	FB45090	19/12/2016	07:48	29/12/2016	05:36:00	25	5	F	9.91
2017	RBTB_2017_018	TRUE	FB45156	12/10/2017	17:42:00	21/10/2017	11:30:00	35	6	M	8.74
2017	RBTB_2017_020	FALSE	FB45187	04/10/2017	15:27	14/10/2017	14:42	11	3	F	9.97
2016	RBTB_2016_018	FALSE	FB45037	05/11/2016	14:45	15/11/2016	14:10	6	3	F	9.98
2017	RBTB_2017_018	TRUE	FB45090	02/10/2017	14:18:00	12/10/2017	17:48:00	25	5	F	10.15
2017	RBTB_2017_018	TRUE	FB45090	12/09/2017	13:09	24/09/2017	09:20:57	5	3	F	11.84
2017	RBTB_2017_019	TRUE	FB45005	09/09/2017	06:59	09/09/2017	09:21	2	1	F	0.1
2016	RBTB_2016_018	FALSE	FB45036	15/11/2016	14:10	26/11/2016	08:31:00	16	4	M	10.76
2017	RBTB_2017_019	TRUE	FB45005	07/09/2017	07:25:00	09/09/2017	06:04:00	1	1	F	1.94
2017	RBTB_2017_019	TRUE	FB45005	19/10/2017	14:02	24/10/2017	14:39	42	7	F	5.03
2017	RBTB_2017_019	TRUE	FB45005	17/09/2017	05:47	23/09/2017	15:12	10	3	F	6.39
2014	RBTB_2014_021	FALSE	EW40567	17/11/2014	13:56:52	28/11/2014	14:31:00	27	5	F	11.02
2013	RBTB_2013_902	TRUE	FB44797	21/11/2013	01:20	02/12/2013	03:50	23		UNK	11.1
2013	RBTB_2013_902	TRUE	FB44797	01/11/2013	21:37:30	13/11/2013	00:54	3		UNK	11.14
2014	RBTB_2014_021	FALSE	FB45011	06/11/2014	08:00:05	17/11/2014	13:46:12	16	4	M	11.24
2014	RBTB_2014_009	FALSE	FB45036	19/09/2014	21:30:00	01/10/2014	11:50:23	22	6	M	11.6
2017	RBTB_2017_019	TRUE	FB45005	04/10/2017	14:19	11/10/2017	12:14	27	5	F	6.91
2017	RBTB_2017_019	TRUE	EW40570	09/09/2017	09:16	17/09/2017	05:47	2	2	M	7.85
2014	RBTB_2014_009	FALSE	FB45037	08/09/2014	00:12	19/09/2014	21:30	11	5	F	11.89
2017	RBTB_2017_019	TRUE	EW40570	11/10/2017	12:03	19/10/2017	14:10	34	6	M	8.09
2017	RBTB_2017_019	TRUE	EW40570	23/09/2017	15:12	04/10/2017	14:27:14	16	4	M	10.97
2017	RBTB_2017_021	TRUE	FB45082	25/09/2017	06:31	26/09/2017	15:12	1	1	F	1.36
2017	RBTB_2017_021	TRUE	FB45047	07/11/2017	07:36	09/11/2017	15:01	44	8	M	2.31
2017	RBTB_2017_021	TRUE	FB45047	26/09/2017	14:40	01/10/2017	10:15	2	2	M	4.82
2017	RBTB_2017_021	TRUE	FB45082	01/10/2017	10:01	07/10/2017	10:11	7	3	F	6.01
2017	RBTB_2017_021	TRUE	FB45082	16/10/2017	09:15	22/10/2017	14:35:23	22	5	F	6.22
2017	RBTB_2017_021	TRUE	FB45082	30/10/2017	12:20	07/11/2017	07:42	36	7	F	7.81
2017	RBTB_2017_021	TRUE	FB45047	22/10/2017	14:27	30/10/2017	12:31:26	28	6	M	7.92
2017	RBTB_2017_021	TRUE	FB45047	07/10/2017	10:04	16/10/2017	09:25	13	4	M	8.97
2017	RBTB_2017_023	TRUE	FB45092	21/11/2017	09:35	26/11/2017	11:25	31	6	M	5.08
2017	RBTB_2017_023	TRUE	FB45092	21/10/2017	16:52	27/10/2017	15:45	1	2	M	5.95
2017	RBTB_2017_023	TRUE	FB45097	27/10/2017	15:45	04/11/2017	11:38:24	6	3	F	7.83
2017	RBTB_2017_023	TRUE	FB45097	13/11/2017	10:40	21/11/2017	09:41	23	5	F	7.96
2017	RBTB_2017_023	TRUE	FB45092	04/11/2017	11:33	13/11/2017	10:40	14	4	M	8.96
